# Supplementary material for: Dibromido(2,3-di-2-pyridyl­pyrazine-κ2 N 1,N 2)platinum(II)
Source: Acta Crystallogr Sect E Struct Rep Online. 2011 Aug 11;67(Pt 9):m1230. doi: 10.1107/S1600536811031643 (PMC3200673; doi:10.1107/S1600536811031643)
Supplement: Supplementary file 1 [file e-67-m1230-sup1.cif]

##############################################################################
#                                                                            #
# This CIF contains the data in a paper accepted for publication in          #
# Acta Crystallographica Section E. It conforms to the requirements of       #
# Notes for Authors for Acta Crystallographica Section E, and has been       #
# peer reviewed under the auspices of the IUCr Commission on Journals.       #
#                                                                            #
# Full details of the Crystallographic Information File format               #
# are given in the paper "The Crystallographic Information File (CIF):       #
# a New Standard Archive File for Crystallography" by S. R. Hall, F. H.      #
# Allen and I. D. Brown [Acta Cryst. (1991), A47, 655-685].                  #
#                                                                            #
# The current version of the core CIF dictionary is obtainable from          #
# ftp://ftp.iucr.org/pub/cif_core.dic.                                       #
#                                                                            #
# Software is freely available for graphical display of the structure(s)     #
# in this CIF. For information consult the CIF software page                 #
# http://www.iucr.org/resources/cif/software.                                #
#                                                                            #
# This file may be used for bona fide research purposes within the           #
# scientific community so long as proper attribution is given to the journal # 
# article from which it was obtained.                                        #
#                                                                            #
##############################################################################
data_global
_audit_creation_method     SHELXL-97
_journal_date_recd_electronic     2011-08-01
_journal_date_accepted     2011-08-04
_journal_name_full     'Acta Crystallographica, Section E'
_journal_year     2011
_journal_volume     67
_journal_issue      9
_journal_page_first     m1230
_journal_page_last     m1230
_journal_paper_category     QM
_journal_coeditor_code     HY2455
_publ_contact_author_name     'Dr. Kwang Ha'
_publ_contact_author_address
; School of Applied Chemical Engineering
  The Research Institute of Catalysis
  Chonnam National University
  Gwangju 500-757
  Republic of Korea
;
_publ_contact_author_email     hakwang@chonnam.ac.kr
_publ_contact_author_fax     '82 62 530 1909'
_publ_contact_author_phone     '82 62 530 1901'
_publ_section_title
;
Dibromido(2,3-di-2-pyridylpyrazine-\k^2^<i>N</i>^1^,<i>N</i>^2^)platinum(II)
;
loop_
    _publ_author_name
    _publ_author_footnote
    _publ_author_address
    'Ha, Kwang' .
; School of Applied Chemical Engineering
  The Research Institute of Catalysis
  Chonnam National University
  Gwangju 500-757
  Republic of Korea
;
data_I
_chemical_name_systematic
;
Dibromido(2,3-di-2-pyridylpyrazine-\k^2^<i>N</i>^1^,<i>N</i>^2^)platinum(II)
;
_chemical_name_common     ?
_chemical_formula_moiety     'C14 H10 Br2 N4 Pt'
_chemical_formula_sum     'C14 H10 Br2 N4 Pt'
_chemical_formula_structural     ?
_chemical_formula_analytical     ?
_chemical_formula_iupac     '[Pt Br2 (C14 H10 N4)]'
_chemical_formula_weight     589.14
_chemical_melting_point     ?
_symmetry_cell_setting     monoclinic
_symmetry_space_group_name_H-M     'P 21/n'
_symmetry_space_group_name_Hall     '-P 2yn'
loop_
    _symmetry_equiv_pos_as_xyz
    'x, y, z'
    '-x+1/2, y+1/2, -z+1/2'
    '-x, -y, -z'
    'x-1/2, -y-1/2, z-1/2'
_cell_length_a     8.9084(11)
_cell_length_b     9.9817(12)
_cell_length_c     16.727(2)
_cell_angle_alpha     90.00
_cell_angle_beta     94.104(3)
_cell_angle_gamma     90.00
_cell_volume     1483.6(3)
_cell_formula_units_Z     4
_cell_measurement_reflns_used     3431
_cell_measurement_theta_min     2.38
_cell_measurement_theta_max     27.94
_cell_measurement_temperature     200(2)
_exptl_crystal_description     'needle'
_exptl_crystal_colour     'orange'
_exptl_crystal_size_max     0.17
_exptl_crystal_size_mid     0.10
_exptl_crystal_size_min     0.04
_exptl_crystal_density_diffrn     2.638
_exptl_crystal_density_meas     ?
_exptl_crystal_density_method     'not measured'
_exptl_crystal_F_000     1080
_exptl_absorpt_coefficient_mu     14.841
_exptl_absorpt_correction_type     multi-scan
_exptl_absorpt_process_details     '(SADABS; Bruker, 2001)'
_exptl_absorpt_correction_T_min     0.590
_exptl_absorpt_correction_T_max     1.000
_exptl_special_details     ?
_diffrn_ambient_temperature     200(2)
_diffrn_radiation_type     MoK\a
_diffrn_radiation_wavelength     0.71073
_diffrn_radiation_source     'fine-focus sealed tube'
_diffrn_radiation_monochromator     graphite
_diffrn_measurement_device_type     'Bruker SMART 1000 CCD'
_diffrn_measurement_method     '\f and \w'
_diffrn_detector_area_resol_mean     ?
_diffrn_reflns_number     10590
_diffrn_reflns_av_R_equivalents     0.0596
_diffrn_reflns_av_sigmaI/netI     0.0783
_diffrn_reflns_theta_min     2.38
_diffrn_reflns_theta_max     28.32
_diffrn_reflns_theta_full     28.32
_diffrn_measured_fraction_theta_max     0.987
_diffrn_measured_fraction_theta_full     0.987
_diffrn_reflns_limit_h_min     -11
_diffrn_reflns_limit_h_max     11
_diffrn_reflns_limit_k_min     -8
_diffrn_reflns_limit_k_max     13
_diffrn_reflns_limit_l_min     -22
_diffrn_reflns_limit_l_max     21
_diffrn_standards_number     ?
_diffrn_standards_interval_count     ?
_diffrn_standards_interval_time     ?
_diffrn_standards_decay_%     ?
_refine_special_details
;
;
_reflns_number_total     3642
_reflns_number_gt     2415
_reflns_threshold_expression     I>2\s(I)
_refine_ls_structure_factor_coef     Fsqd
_refine_ls_matrix_type     full
_refine_ls_R_factor_all     0.0849
_refine_ls_R_factor_gt     0.0402
_refine_ls_wR_factor_gt     0.0750
_refine_ls_wR_factor_ref     0.0985
_refine_ls_goodness_of_fit_ref     1.014
_refine_ls_restrained_S_all     1.014
_refine_ls_number_reflns     3642
_refine_ls_number_parameters     190
_refine_ls_number_restraints     0
_refine_ls_hydrogen_treatment     constr
_refine_ls_weighting_scheme     calc
_refine_ls_weighting_details
                 'calc w=1/[\s^2^(Fo^2^)+(0.0359P)^2^] where P=(Fo^2^+2Fc^2^)/3'
_atom_sites_solution_hydrogens     geom
_atom_sites_solution_primary     direct
_atom_sites_solution_secondary     difmap
_refine_ls_shift/su_max     0.001
_refine_ls_shift/su_mean     0.000
_refine_diff_density_max     3.121
_refine_diff_density_min     -1.538
_refine_ls_extinction_method     none
_refine_ls_extinction_coef     ?
loop_
    _atom_type_symbol
    _atom_type_description
    _atom_type_scat_dispersion_real
    _atom_type_scat_dispersion_imag
    _atom_type_scat_source
    'C' 'C' 0.0033 0.0016
                         'International Tables Vol C Tables 4.2.6.8 and 6.1.1.4'
    'H' 'H' 0.0000 0.0000
                         'International Tables Vol C Tables 4.2.6.8 and 6.1.1.4'
    'Br' 'Br' -0.2901 2.4595
                         'International Tables Vol C Tables 4.2.6.8 and 6.1.1.4'
    'N' 'N' 0.0061 0.0033
                         'International Tables Vol C Tables 4.2.6.8 and 6.1.1.4'
    'Pt' 'Pt' -1.7033 8.3905
                         'International Tables Vol C Tables 4.2.6.8 and 6.1.1.4'
_computing_data_collection     'SMART (Bruker, 2007)'
_computing_cell_refinement     'SAINT (Bruker, 2007)'
_computing_data_reduction     'SAINT (Bruker, 2007)'
_computing_structure_solution     'SHELXS97 (Sheldrick, 2008)'
_computing_structure_refinement     'SHELXL97 (Sheldrick, 2008)'
_computing_molecular_graphics
                              'ORTEP-3 (Farrugia, 1997) and PLATON (Spek, 2009)'
_computing_publication_material     'SHELXL97 (Sheldrick, 2008)'
loop_
    _atom_site_type_symbol
    _atom_site_label
    _atom_site_fract_x
    _atom_site_fract_y
    _atom_site_fract_z
    _atom_site_U_iso_or_equiv
    _atom_site_adp_type
    _atom_site_calc_flag
    _atom_site_refinement_flags
    _atom_site_occupancy
    _atom_site_symmetry_multiplicity
    _atom_site_disorder_assembly
    _atom_site_disorder_group
    Pt Pt1 0.63258(4) 0.64063(4) 0.11956(2) 0.02665(12) Uani d . 1 1 . .
    Br Br1 0.54983(11) 0.86499(10) 0.08593(7) 0.0451(3) Uani d . 1 1 . .
    Br Br2 0.88077(10) 0.72974(11) 0.15395(6) 0.0399(3) Uani d . 1 1 . .
    N N1 0.4307(7) 0.5552(7) 0.0900(4) 0.0237(16) Uani d . 1 1 . .
    N N2 0.1622(8) 0.4208(8) 0.0613(4) 0.0310(18) Uani d . 1 1 . .
    N N3 0.6852(7) 0.4458(7) 0.1435(4) 0.0248(16) Uani d . 1 1 . .
    N N4 0.2993(8) 0.1889(8) 0.1962(4) 0.0299(17) Uani d . 1 1 . .
    C C1 0.4250(9) 0.4200(9) 0.1031(4) 0.0235(19) Uani d . 1 1 . .
    C C2 0.2830(9) 0.3560(9) 0.0921(5) 0.0256(19) Uani d . 1 1 . .
    C C3 0.1765(9) 0.5492(10) 0.0439(5) 0.031(2) Uani d . 1 1 . .
    H H3 0.0934 0.5948 0.0176 0.038 Uiso calc R 1 1 . .
    C C4 0.3059(9) 0.6182(10) 0.0624(5) 0.032(2) Uani d . 1 1 . .
    H H4 0.3073 0.7127 0.0555 0.038 Uiso calc R 1 1 . .
    C C5 0.5715(10) 0.3561(9) 0.1244(5) 0.028(2) Uani d . 1 1 . .
    C C6 0.6014(9) 0.2217(10) 0.1232(5) 0.033(2) Uani d . 1 1 . .
    H H6 0.5237 0.1600 0.1073 0.039 Uiso calc R 1 1 . .
    C C7 0.7453(11) 0.1756(10) 0.1454(5) 0.039(2) Uani d . 1 1 . .
    H H7 0.7677 0.0827 0.1439 0.047 Uiso calc R 1 1 . .
    C C8 0.8532(11) 0.2654(10) 0.1693(6) 0.040(2) Uani d . 1 1 . .
    H H8 0.9505 0.2352 0.1881 0.049 Uiso calc R 1 1 . .
    C C9 0.8223(10) 0.4001(10) 0.1664(6) 0.036(2) Uani d . 1 1 . .
    H H9 0.9004 0.4622 0.1810 0.044 Uiso calc R 1 1 . .
    C C10 0.2543(8) 0.2169(9) 0.1196(5) 0.0259(19) Uani d . 1 1 . .
    C C11 0.1743(10) 0.1274(9) 0.0696(5) 0.033(2) Uani d . 1 1 . .
    H H11 0.1431 0.1509 0.0159 0.040 Uiso calc R 1 1 . .
    C C12 0.1409(11) 0.0019(11) 0.1004(6) 0.043(3) Uani d . 1 1 . .
    H H12 0.0878 -0.0631 0.0680 0.052 Uiso calc R 1 1 . .
    C C13 0.1867(10) -0.0253(10) 0.1786(6) 0.040(2) Uani d . 1 1 . .
    H H13 0.1644 -0.1094 0.2016 0.048 Uiso calc R 1 1 . .
    C C14 0.2650(9) 0.0699(10) 0.2235(5) 0.032(2) Uani d . 1 1 . .
    H H14 0.2964 0.0487 0.2775 0.039 Uiso calc R 1 1 . .
loop_
    _atom_site_aniso_label
    _atom_site_aniso_U_11
    _atom_site_aniso_U_22
    _atom_site_aniso_U_33
    _atom_site_aniso_U_12
    _atom_site_aniso_U_13
    _atom_site_aniso_U_23
    Pt1 0.02580(19) 0.0228(2) 0.03144(19) -0.00629(16) 0.00245(13) -0.00065(17)
    Br1 0.0445(6) 0.0213(5) 0.0690(7) -0.0049(5) 0.0003(5) 0.0012(5)
    Br2 0.0336(5) 0.0397(6) 0.0459(5) -0.0179(5) -0.0002(4) 0.0005(5)
    N1 0.024(4) 0.018(4) 0.029(4) -0.007(3) -0.004(3) 0.001(3)
    N2 0.024(4) 0.036(5) 0.034(4) -0.009(4) 0.005(3) -0.004(4)
    N3 0.019(3) 0.029(4) 0.026(3) -0.008(3) -0.003(3) -0.002(3)
    N4 0.027(4) 0.032(5) 0.032(4) -0.009(3) 0.003(3) 0.000(4)
    C1 0.029(5) 0.025(5) 0.017(4) -0.004(4) 0.005(3) 0.001(4)
    C2 0.016(4) 0.028(5) 0.033(4) -0.003(4) 0.001(3) -0.004(4)
    C3 0.022(4) 0.040(6) 0.033(5) 0.001(4) 0.005(4) 0.002(5)
    C4 0.030(5) 0.031(6) 0.034(5) -0.001(4) 0.001(4) 0.009(4)
    C5 0.031(5) 0.026(5) 0.026(4) -0.004(4) -0.001(3) -0.001(4)
    C6 0.023(5) 0.032(6) 0.043(5) 0.005(4) 0.000(4) 0.003(5)
    C7 0.045(6) 0.026(6) 0.047(6) -0.001(5) 0.011(5) 0.001(5)
    C8 0.038(5) 0.036(6) 0.047(6) 0.006(5) 0.001(4) 0.016(5)
    C9 0.026(5) 0.036(6) 0.047(5) -0.009(4) 0.001(4) -0.005(5)
    C10 0.014(4) 0.030(5) 0.034(5) -0.002(4) 0.002(3) 0.000(4)
    C11 0.039(5) 0.022(5) 0.038(5) -0.007(4) -0.005(4) 0.007(5)
    C12 0.044(6) 0.033(6) 0.050(6) -0.004(5) -0.008(5) 0.003(5)
    C13 0.033(5) 0.034(6) 0.054(6) -0.003(5) 0.004(5) 0.011(5)
    C14 0.024(5) 0.038(6) 0.033(5) -0.006(4) -0.003(4) 0.010(5)
_geom_special_details
;
;
loop_
    _geom_bond_atom_site_label_1
    _geom_bond_atom_site_label_2
    _geom_bond_site_symmetry_2
    _geom_bond_distance
    _geom_bond_publ_flag
    Pt1 N1 . 2.020(6) y
    Pt1 N3 . 2.033(8) y
    Pt1 Br1 . 2.4116(11) y
    Pt1 Br2 . 2.4142(10) y
    N1 C4 . 1.330(10) ?
    N1 C1 . 1.369(11) ?
    N2 C3 . 1.323(11) ?
    N2 C2 . 1.327(10) ?
    N3 C9 . 1.334(11) ?
    N3 C5 . 1.372(11) ?
    N4 C14 . 1.317(11) ?
    N4 C10 . 1.344(10) ?
    C1 C2 . 1.417(11) ?
    C1 C5 . 1.474(12) ?
    C2 C10 . 1.491(12) ?
    C3 C4 . 1.360(12) ?
    C3 H3 . 0.9500 ?
    C4 H4 . 0.9500 ?
    C5 C6 . 1.368(12) ?
    C6 C7 . 1.387(12) ?
    C6 H6 . 0.9500 ?
    C7 C8 . 1.353(13) ?
    C7 H7 . 0.9500 ?
    C8 C9 . 1.373(13) ?
    C8 H8 . 0.9500 ?
    C9 H9 . 0.9500 ?
    C10 C11 . 1.386(12) ?
    C11 C12 . 1.396(13) ?
    C11 H11 . 0.9500 ?
    C12 C13 . 1.369(13) ?
    C12 H12 . 0.9500 ?
    C13 C14 . 1.370(13) ?
    C13 H13 . 0.9500 ?
    C14 H14 . 0.9500 ?
loop_
    _geom_angle_atom_site_label_1
    _geom_angle_atom_site_label_2
    _geom_angle_atom_site_label_3
    _geom_angle_site_symmetry_1
    _geom_angle_site_symmetry_3
    _geom_angle
    _geom_angle_publ_flag
    N1 Pt1 N3 . . 80.4(3) ?
    N1 Pt1 Br1 . . 94.7(2) ?
    N3 Pt1 Br1 . . 175.09(18) ?
    N1 Pt1 Br2 . . 176.6(2) ?
    N3 Pt1 Br2 . . 96.39(18) ?
    Br1 Pt1 Br2 . . 88.44(4) ?
    C4 N1 C1 . . 118.8(7) ?
    C4 N1 Pt1 . . 126.3(6) ?
    C1 N1 Pt1 . . 114.8(5) ?
    C3 N2 C2 . . 118.0(7) ?
    C9 N3 C5 . . 119.3(8) ?
    C9 N3 Pt1 . . 125.2(6) ?
    C5 N3 Pt1 . . 115.0(6) ?
    C14 N4 C10 . . 117.2(8) ?
    N1 C1 C2 . . 117.8(8) ?
    N1 C1 C5 . . 115.0(7) ?
    C2 C1 C5 . . 127.1(8) ?
    N2 C2 C1 . . 121.5(8) ?
    N2 C2 C10 . . 114.9(7) ?
    C1 C2 C10 . . 123.4(7) ?
    N2 C3 C4 . . 122.3(8) ?
    N2 C3 H3 . . 118.9 ?
    C4 C3 H3 . . 118.9 ?
    N1 C4 C3 . . 120.9(9) ?
    N1 C4 H4 . . 119.6 ?
    C3 C4 H4 . . 119.6 ?
    C6 C5 N3 . . 120.2(8) ?
    C6 C5 C1 . . 126.2(8) ?
    N3 C5 C1 . . 113.6(8) ?
    C5 C6 C7 . . 119.9(9) ?
    C5 C6 H6 . . 120.1 ?
    C7 C6 H6 . . 120.1 ?
    C8 C7 C6 . . 118.9(9) ?
    C8 C7 H7 . . 120.6 ?
    C6 C7 H7 . . 120.6 ?
    C7 C8 C9 . . 120.1(9) ?
    C7 C8 H8 . . 119.9 ?
    C9 C8 H8 . . 119.9 ?
    N3 C9 C8 . . 121.5(9) ?
    N3 C9 H9 . . 119.3 ?
    C8 C9 H9 . . 119.3 ?
    N4 C10 C11 . . 123.2(8) ?
    N4 C10 C2 . . 116.2(8) ?
    C11 C10 C2 . . 120.4(8) ?
    C10 C11 C12 . . 118.0(8) ?
    C10 C11 H11 . . 121.0 ?
    C12 C11 H11 . . 121.0 ?
    C13 C12 C11 . . 118.3(9) ?
    C13 C12 H12 . . 120.8 ?
    C11 C12 H12 . . 120.8 ?
    C12 C13 C14 . . 119.4(9) ?
    C12 C13 H13 . . 120.3 ?
    C14 C13 H13 . . 120.3 ?
    N4 C14 C13 . . 123.9(8) ?
    N4 C14 H14 . . 118.1 ?
    C13 C14 H14 . . 118.1 ?
loop_
    _geom_torsion_atom_site_label_1
    _geom_torsion_atom_site_label_2
    _geom_torsion_atom_site_label_3
    _geom_torsion_atom_site_label_4
    _geom_torsion_site_symmetry_1
    _geom_torsion_site_symmetry_2
    _geom_torsion_site_symmetry_3
    _geom_torsion_site_symmetry_4
    _geom_torsion
    _geom_torsion_publ_flag
    N3 Pt1 N1 C4 . . . . -179.5(7) ?
    Br1 Pt1 N1 C4 . . . . -0.3(7) ?
    N3 Pt1 N1 C1 . . . . 2.9(5) ?
    Br1 Pt1 N1 C1 . . . . -177.8(5) ?
    N1 Pt1 N3 C9 . . . . 175.8(7) ?
    Br2 Pt1 N3 C9 . . . . -3.0(7) ?
    N1 Pt1 N3 C5 . . . . 4.1(6) ?
    Br2 Pt1 N3 C5 . . . . -174.7(5) ?
    C4 N1 C1 C2 . . . . -4.7(11) ?
    Pt1 N1 C1 C2 . . . . 173.1(5) ?
    C4 N1 C1 C5 . . . . 173.1(7) ?
    Pt1 N1 C1 C5 . . . . -9.1(9) ?
    C3 N2 C2 C1 . . . . -2.7(12) ?
    C3 N2 C2 C10 . . . . 172.7(7) ?
    N1 C1 C2 N2 . . . . 7.8(12) ?
    C5 C1 C2 N2 . . . . -169.7(7) ?
    N1 C1 C2 C10 . . . . -167.3(7) ?
    C5 C1 C2 C10 . . . . 15.2(13) ?
    C2 N2 C3 C4 . . . . -5.4(13) ?
    C1 N1 C4 C3 . . . . -3.0(12) ?
    Pt1 N1 C4 C3 . . . . 179.5(6) ?
    N2 C3 C4 N1 . . . . 8.5(13) ?
    C9 N3 C5 C6 . . . . -4.7(12) ?
    Pt1 N3 C5 C6 . . . . 167.5(6) ?
    C9 N3 C5 C1 . . . . 177.9(7) ?
    Pt1 N3 C5 C1 . . . . -9.9(9) ?
    N1 C1 C5 C6 . . . . -164.7(8) ?
    C2 C1 C5 C6 . . . . 12.9(14) ?
    N1 C1 C5 N3 . . . . 12.5(10) ?
    C2 C1 C5 N3 . . . . -169.9(7) ?
    N3 C5 C6 C7 . . . . 3.3(13) ?
    C1 C5 C6 C7 . . . . -179.6(8) ?
    C5 C6 C7 C8 . . . . 1.2(13) ?
    C6 C7 C8 C9 . . . . -4.2(14) ?
    C5 N3 C9 C8 . . . . 1.6(13) ?
    Pt1 N3 C9 C8 . . . . -169.7(7) ?
    C7 C8 C9 N3 . . . . 2.9(14) ?
    C14 N4 C10 C11 . . . . 0.3(12) ?
    C14 N4 C10 C2 . . . . 175.0(7) ?
    N2 C2 C10 N4 . . . . -124.7(8) ?
    C1 C2 C10 N4 . . . . 50.6(11) ?
    N2 C2 C10 C11 . . . . 50.1(11) ?
    C1 C2 C10 C11 . . . . -134.5(9) ?
    N4 C10 C11 C12 . . . . -0.8(13) ?
    C2 C10 C11 C12 . . . . -175.3(8) ?
    C10 C11 C12 C13 . . . . 1.1(14) ?
    C11 C12 C13 C14 . . . . -0.9(14) ?
    C10 N4 C14 C13 . . . . -0.2(13) ?
    C12 C13 C14 N4 . . . . 0.5(15) ?
loop_
    _geom_hbond_atom_site_label_D
    _geom_hbond_atom_site_label_H
    _geom_hbond_atom_site_label_A
    _geom_hbond_site_symmetry_A
    _geom_hbond_distance_DH
    _geom_hbond_distance_HA
    _geom_hbond_distance_DA
    _geom_hbond_angle_DHA
    C3 H3 N2 3_565 0.95 2.55 3.396(11) 147.9
    C4 H4 Br1 . 0.95 2.66 3.289(9) 124.1
    C6 H6 N4 . 0.95 2.59 3.051(11) 110.0
    C9 H9 Br2 . 0.95 2.71 3.340(10) 124.2
