# Supplementary material for: Dibromido(2,3-di-2-pyridyl­pyrazine-κ2 N 1,N 2)platinum(II)
Source: Acta Crystallogr Sect E Struct Rep Online. 2011 Aug 11;67(Pt 9):m1230. doi: 10.1107/S1600536811031643 (PMC3200673; doi:10.1107/S1600536811031643)
Supplement: Supplementary file 2 [file e-67-m1230-Isup2.hkl]

# 
# h,k,l, Fc-squared, Fo-squared, sigma(Fo-squared) and status flag 
# 
data_I
_shelx_title ' [PtBr2(C14H10N4)]' 
_shelx_refln_list_code          4 
_shelx_F_calc_maximum      597.56 
_exptl_crystal_F_000      1080.00 
_reflns_d_resolution_high  0.7491 
 
loop_ 
 _symmetry_equiv_pos_as_xyz 
 'x, y, z' 
 '-x+1/2, y+1/2, -z+1/2' 
 '-x, -y, -z' 
 'x-1/2, -y-1/2, z-1/2' 
 
_cell_length_a     8.9084 
_cell_length_b     9.9817 
_cell_length_c    16.7271 
_cell_angle_alpha  90.000 
_cell_angle_beta   94.104 
_cell_angle_gamma  90.000 
 
_shelx_F_squared_multiplier     1.000 
 
loop_ 
 _refln_index_h 
 _refln_index_k 
 _refln_index_l 
 _refln_F_squared_calc 
 _refln_F_squared_meas 
 _refln_F_squared_sigma 
 _refln_observed_status 
   2   0   0     4728.79     4854.28    297.29 o 
   4   0   0    88812.06    98815.87   2404.80 o 
   6   0   0      491.08      580.91    152.62 o 
   8   0   0    10773.12    11337.66    577.62 o 
  10   0   0     2739.84     2904.31    670.31 o 
   1   1   0     7559.88     7486.64    124.93 o 
   2   1   0    19570.92    20392.82    308.33 o 
   3   1   0    28859.22    29850.05    453.26 o 
   4   1   0       44.11       79.28     49.05 o 
   5   1   0     3703.77     3381.01    206.26 o 
   6   1   0      200.34      325.20     98.72 o 
   7   1   0     7160.18     6971.40    563.93 o 
   8   1   0     3773.65     3679.09    289.23 o 
   9   1   0      925.88      842.51    216.43 o 
  10   1   0     1847.90     1166.08    322.06 o 
  11   1   0     1102.97      939.53    297.26 o 
   0   2   0    22211.21    24848.29    575.75 o 
   1   2   0    15194.14    15891.54    339.34 o 
   2   2   0      288.84      382.56     57.10 o 
   3   2   0     8417.66     8436.55    235.66 o 
   4   2   0    10899.68    10556.11    290.95 o 
   5   2   0    53566.15    54380.32    952.28 o 
   6   2   0     1098.43     1105.93    160.61 o 
   7   2   0    17345.95    17774.15    682.83 o 
   8   2   0     6785.16     6911.58    579.04 o 
   9   2   0     9514.40    10516.36    701.44 o 
  10   2   0        4.81      -63.45    153.94 o 
  11   2   0      940.71     1516.35    515.42 o 
   1   3   0      476.68      284.64     66.20 o 
   2   3   0    51228.08    53841.21    835.09 o 
   3   3   0    30692.44    31289.44    700.27 o 
   4   3   0     1538.26     1399.50    115.08 o 
   5   3   0     3510.54     3452.16    175.01 o 
   6   3   0     9647.48    10048.91    360.83 o 
   7   3   0    15445.06    15478.82    484.39 o 
   8   3   0      409.57      204.07    148.35 o 
   9   3   0     1818.19     1514.95    281.98 o 
  10   3   0     3925.40     3649.16    397.60 o 
  11   3   0     2582.26     3033.83    755.52 o 
   0   4   0    64560.42    69252.06   1398.80 o 
   1   4   0    10940.66    10650.70    543.23 o 
   2   4   0     1517.32     1364.22    155.45 o 
   3   4   0     3962.83     3683.55    199.35 o 
   4   4   0     5452.73     5334.28    238.83 o 
   5   4   0     4619.50     4083.53    227.38 o 
   6   4   0     1203.58     1136.52    138.88 o 
   7   4   0     3965.95     3842.11    264.03 o 
   8   4   0      466.37      610.22    177.09 o 
   9   4   0      695.67      528.03    196.02 o 
  10   4   0     3138.23     3496.74    531.52 o 
  11   4   0      887.86      622.60    409.76 o 
   1   5   0     2552.30     2567.57    199.54 o 
   2   5   0    87839.59    92110.64   1302.58 o 
   3   5   0     8228.80     7853.98    329.30 o 
   4   5   0     1192.90     1086.64    189.44 o 
   5   5   0     2894.91     2740.59    229.80 o 
   6   5   0    17323.52    18852.98    683.68 o 
   7   5   0     1092.55      872.04    268.21 o 
   8   5   0     1984.07     2035.69    395.13 o 
   9   5   0     1295.45     1514.46    506.90 o 
  10   5   0     7719.29     9539.77    877.28 o 
   0   6   0     4273.15     3465.41    340.39 o 
   1   6   0     6257.82     6443.79    326.50 o 
   2   6   0      263.20      321.84    110.23 o 
   3   6   0      531.90      392.20    117.97 o 
   4   6   0     1144.01     1414.52    198.01 o 
   5   6   0    17666.29    19047.02    772.77 o 
   6   6   0        0.69       63.00    179.79 o 
   7   6   0     1426.02     1426.82    341.23 o 
   8   6   0      595.26      323.12    255.91 o 
   9   6   0     4038.94     3658.87    642.82 o 
  10   6   0      157.94      294.97    277.14 o 
   1   7   0    10518.74    10448.01    448.22 o 
   2   7   0      123.26       60.31     96.39 o 
   3   7   0    44917.52    46385.80   1471.33 o 
   4   7   0      653.46      553.39    155.45 o 
   5   7   0     7792.75     7738.72    537.13 o 
   6   7   0      692.23      556.23    233.42 o 
   7   7   0    14301.18    15845.42   1050.80 o 
   8   7   0      565.43      346.52    291.51 o 
   9   7   0     5016.05     4702.42    907.38 o 
  10   7   0      167.92      601.30    370.80 o 
   0   8   0    31603.73    32200.43   1197.54 o 
   1   8   0     2393.07     1838.40    252.64 o 
   2   8   0      875.55      897.70    192.28 o 
   3   8   0      468.76      126.88    133.54 o 
   4   8   0    11271.10    11772.81    675.02 o 
   5   8   0     4822.14     3981.80    445.25 o 
   6   8   0     1570.98     1290.71    393.44 o 
   7   8   0      726.10      795.81    336.45 o 
   1   9   0     3384.85     3676.12    331.25 o 
   2   9   0    18264.79    18689.36    695.02 o 
   3   9   0       82.86      193.74    177.23 o 
   4   9   0      268.42       86.46    177.67 o 
   5   9   0     2472.71     2648.83    524.95 o 
   6   9   0     2598.90     3294.73    612.98 o 
   7   9   0        5.83      -44.77    215.41 o 
   8   9   0     1321.56      204.81    289.04 o 
   0  10   0    19824.71    20288.22   1070.70 o 
   1  10   0     2541.89     2668.27    338.22 o 
   2  10   0      221.41      218.36    157.93 o 
   3  10   0      718.09      610.42    231.43 o 
   4  10   0     7714.64     9202.51    823.10 o 
   5  10   0     7344.54     6741.57    739.64 o 
   6  10   0      103.11     -236.84    236.84 o 
   7  10   0     1983.26      656.05    900.95 o 
   1  11   0      100.52      -35.07    150.45 o 
   2  11   0      459.26      337.73    334.59 o 
   3  11   0     7035.00     5610.44    665.27 o 
   4  11   0       97.38       81.35    305.62 o 
   5  11   0       58.61      -12.58    228.28 o 
   6  11   0      485.74       27.85    283.44 o 
   0  12   0     3649.00     3697.18    771.81 o 
   1  12   0     3403.05     3484.85    597.67 o 
   2  12   0      167.25      -37.64    279.11 o 
   3  12   0     1769.00     1961.75    473.07 o 
   4  12   0      208.54      450.71    472.82 o 
   5  12   0     6821.36     6957.04    809.00 o 
   1  13   0      173.21       -9.36    251.85 o 
   2  13   0     4329.81     5248.66    678.63 o 
 -11   0   1     1132.48      669.18    384.01 o 
  -9   0   1     7775.30     8418.11    563.71 o 
  -7   0   1     2311.91     1798.74    244.47 o 
  -5   0   1    31529.89    32650.30   1268.29 o 
  -3   0   1    58180.38    61600.63   1544.75 o 
  -1   0   1   162949.09   178627.83   2196.25 o 
   1   0   1     1077.63     1171.25     84.15 o 
   3   0   1    69736.12    74207.05   1839.38 o 
   5   0   1     6204.58     5934.73    529.81 o 
   7   0   1     6997.17     7311.58    966.08 o 
   9   0   1     7678.93     6873.93    816.49 o 
  11   0   1     8086.57     8701.19   1027.06 o 
 -11   1   1     2879.51     3105.21    505.69 o 
 -10   1   1      969.07      922.27    268.44 o 
  -9   1   1    10793.38    10688.30    525.78 o 
  -8   1   1     4660.05     4466.10    269.21 o 
  -7   1   1     9399.72     9881.99    427.15 o 
  -6   1   1     2227.12     1930.70    247.53 o 
  -5   1   1     4005.80     4402.60    235.95 o 
  -4   1   1    37227.39    37794.07    680.91 o 
  -3   1   1    34239.00    35950.64    595.68 o 
  -2   1   1      161.06      166.66     42.75 o 
  -1   1   1    16861.29    18828.04    232.36 o 
   0   1   1    22121.71    22820.71    617.48 o 
   1   1   1    61707.94    65743.52    580.90 o 
   2   1   1    13998.61    13889.54    246.96 o 
   3   1   1    16333.91    16417.04    316.40 o 
   4   1   1     5223.84     4789.75    189.45 o 
   5   1   1     6223.61     5887.87    266.25 o 
   6   1   1    13089.13    12385.64    429.73 o 
   7   1   1      219.70      252.49    105.34 o 
   8   1   1     1184.54     1421.11    298.16 o 
   9   1   1     2429.80     3173.04    428.42 o 
  10   1   1     1371.79     1194.88    321.88 o 
  11   1   1      292.41      307.79    213.25 o 
 -11   2   1      144.20      333.65    302.02 o 
 -10   2   1     4710.36     4105.07    485.04 o 
  -9   2   1      374.01      475.11    206.54 o 
  -8   2   1     8422.38     8751.26    444.83 o 
  -7   2   1     2271.40     2103.41    214.53 o 
  -6   2   1    32699.42    32397.69    758.49 o 
  -5   2   1      942.38      907.46    136.60 o 
  -4   2   1     2070.95     1933.85    208.12 o 
  -3   2   1    10215.40    10468.94    236.51 o 
  -2   2   1    38687.71    40750.29    510.68 o 
  -1   2   1    18304.36    19788.78    306.66 o 
   0   2   1    24599.77    25767.94    759.11 o 
   1   2   1    14961.54    15417.49    501.05 o 
   2   2   1      936.29      934.70     81.41 o 
   3   2   1    19220.95    21043.04    346.08 o 
   4   2   1    64277.82    66020.35    863.20 o 
   5   2   1     5860.94     5709.14    260.74 o 
   6   2   1    18435.65    17279.38    526.07 o 
   7   2   1     2781.54     3033.97    247.52 o 
   8   2   1    15952.71    17177.66    858.05 o 
   9   2   1     1312.67     1069.66    299.94 o 
  10   2   1     1787.01     1388.93    545.91 o 
  11   2   1      405.82      352.13    202.25 o 
 -11   3   1      486.82      486.26    352.96 o 
 -10   3   1     1415.27     1274.37    330.44 o 
  -9   3   1      245.90      187.53    160.16 o 
  -8   3   1    15412.30    15956.24    526.47 o 
  -7   3   1     1821.58     1902.35    213.69 o 
  -6   3   1     3914.94     3920.76    232.45 o 
  -5   3   1     3565.79     3657.65    249.09 o 
  -4   3   1    49309.80    50599.23    640.10 o 
  -3   3   1    20928.71    22466.65    414.33 o 
  -2   3   1     1258.71     1348.83     96.70 o 
  -1   3   1    12229.49    12611.53    321.90 o 
   0   3   1     9896.37    10240.72    290.82 o 
   1   3   1    30092.13    31270.62    625.74 o 
   2   3   1    25652.58    24472.77    533.64 o 
   3   3   1      996.60      983.96    108.34 o 
   4   3   1    13218.18    13699.02    320.49 o 
   5   3   1     7190.80     7410.50    267.29 o 
   6   3   1    16708.93    17472.10    428.37 o 
   7   3   1     5625.63     5462.06    296.55 o 
   8   3   1     5626.53     5809.76    404.51 o 
   9   3   1     3364.95     3584.29    578.73 o 
  10   3   1     1399.67     1342.84    286.71 o 
  11   3   1     1570.11     1941.10    346.05 o 
 -11   4   1     5462.50     5057.66    684.62 o 
 -10   4   1       56.66      -44.20    298.99 o 
  -9   4   1     4267.52     4927.12    410.13 o 
  -8   4   1      829.96      929.77    209.71 o 
  -7   4   1     6507.69     6619.97    330.68 o 
  -6   4   1     1939.12     1778.07    178.76 o 
  -5   4   1    11124.89    11080.25    358.47 o 
  -4   4   1     2298.04     2015.90    148.62 o 
  -3   4   1     1724.83     1876.49    135.94 o 
  -2   4   1     5395.25     5318.33    235.13 o 
  -1   4   1    95190.55   103553.81   1288.17 o 
   0   4   1    16755.56    17345.79    439.38 o 
   1   4   1    22619.52    23576.43    607.05 o 
   2   4   1      169.90      130.91     72.65 o 
   3   4   1    27558.07    27519.44    655.74 o 
   4   4   1    12394.07    12975.38    389.17 o 
   5   4   1     2661.93     2901.68    226.62 o 
   6   4   1     1109.91      960.51    138.77 o 
   7   4   1     3197.40     3487.14    309.53 o 
   8   4   1     2540.19     2706.22    324.60 o 
   9   4   1     1104.16     1144.13    252.71 o 
  10   4   1     1011.72      768.43    317.77 o 
  11   4   1     3045.93     4001.43    768.40 o 
 -11   5   1     3051.26     3135.86    614.22 o 
 -10   5   1       75.50       86.72    364.32 o 
  -9   5   1      322.86      265.70    232.00 o 
  -8   5   1      170.85       66.49    153.20 o 
  -7   5   1     4915.03     5493.47    472.45 o 
  -6   5   1     1965.60     1868.77    227.39 o 
  -5   5   1     1133.42     1045.98    178.67 o 
  -4   5   1     1454.52     1296.92    143.67 o 
  -3   5   1    54291.83    56392.80    936.85 o 
  -2   5   1      153.46      158.96     77.49 o 
  -1   5   1     1430.43     1189.65    147.65 o 
   0   5   1     1452.40     1704.53    224.38 o 
   1   5   1    85949.12    88252.41   1268.22 o 
   2   5   1    15639.53    15841.96    568.01 o 
   3   5   1      270.02      280.61    113.28 o 
   4   5   1      256.54      169.99     99.90 o 
   5   5   1    13393.51    13954.14    529.55 o 
   6   5   1     8757.85     8915.65    474.21 o 
   7   5   1     7862.29     8143.21    775.22 o 
   8   5   1      161.07      203.79    215.20 o 
   9   5   1     5464.46     6596.11    647.77 o 
  10   5   1     1182.76      854.74    506.33 o 
 -10   6   1     4172.44     3958.43    679.51 o 
  -9   6   1     1421.86     1670.97    437.35 o 
  -8   6   1     1347.59     1170.47    376.71 o 
  -7   6   1      744.13      883.21    202.32 o 
  -6   6   1    31862.72    31951.32    876.96 o 
  -5   6   1     1159.12     1243.99    251.19 o 
  -4   6   1       88.57       21.63     87.00 o 
  -3   6   1     1455.14     1611.92    199.86 o 
  -2   6   1    23733.29    23766.78    632.33 o 
  -1   6   1    13444.56    12803.26    453.65 o 
   0   6   1      205.26      116.44     81.01 o 
   1   6   1     5395.69     5623.57    434.89 o 
   2   6   1     3966.94     4186.52    277.26 o 
   3   6   1     9620.46    10646.54    488.96 o 
   4   6   1    21318.34    21339.68    702.91 o 
   5   6   1     2859.78     2825.49    288.43 o 
   6   6   1     2902.70     2439.18    418.31 o 
   7   6   1     3602.66     3087.42    471.83 o 
   8   6   1     2107.30     1982.82    411.76 o 
   9   6   1        2.86       26.89    302.97 o 
  10   6   1      394.44      613.47    329.10 o 
 -10   7   1     1111.00     1980.31    527.89 o 
  -9   7   1     1669.63      556.84    878.41 o 
  -8   7   1     6373.96     6067.15    705.26 o 
  -7   7   1      412.56      441.74    292.43 o 
  -6   7   1    10250.76    10881.21    842.65 o 
  -5   7   1     2314.49     2476.76    371.72 o 
  -4   7   1     7410.06     7121.84    495.21 o 
  -3   7   1     1315.88     1287.35    202.55 o 
  -2   7   1     4480.68     4065.32    291.01 o 
  -1   7   1     1267.08     1147.07    188.21 o 
   0   7   1      706.10      631.85    145.51 o 
   1   7   1     2068.75     2135.20    252.55 o 
   2   7   1    35159.51    34923.35    942.70 o 
   3   7   1      354.16      323.18    131.73 o 
   4   7   1     5090.49     5021.35    341.92 o 
   5   7   1      989.88      867.16    244.85 o 
   6   7   1    23176.89    25757.79   1012.83 o 
   7   7   1        7.98      -75.52    160.54 o 
   8   7   1     5383.83     5615.48   1014.56 o 
   9   7   1        6.03      -78.70    207.76 o 
  10   7   1     3123.85     1745.00   1027.06 o 
  -9   8   1     1637.27      555.45   1166.23 o 
  -8   8   1      764.20      -50.33    208.14 o 
  -7   8   1      273.79      337.50    263.37 o 
  -6   8   1    12383.81    11751.77    944.31 o 
  -5   8   1     3450.25     3307.14    562.71 o 
  -4   8   1       69.38        7.62    185.50 o 
  -3   8   1     2988.79     2474.10    283.84 o 
  -2   8   1     8398.31     8716.78    452.23 o 
  -1   8   1    25342.71    24925.57    742.94 o 
   0   8   1      318.59      180.26    119.00 o 
   1   8   1       27.82       17.17     99.73 o 
   2   8   1     3839.33     3726.48    311.58 o 
   3   8   1     8984.58     8896.86    483.87 o 
   4   8   1     5670.13     5918.08    492.65 o 
   5   8   1      801.20      670.38    241.13 o 
   6   8   1     2606.21     3150.23    463.63 o 
   7   8   1     1362.29     1407.95    419.15 o 
   8   8   1      712.03      120.06    186.42 o 
  -8   9   1      253.28       39.22    280.55 o 
  -6   9   1      806.71      636.20    332.32 o 
  -5   9   1       92.70      367.34    251.28 o 
  -4   9   1      105.43      349.43    259.26 o 
  -3   9   1    14767.15    15545.37    952.20 o 
  -2   9   1     4393.32     4552.05    353.21 o 
  -1   9   1      106.07       22.95    121.27 o 
   0   9   1      254.03      289.05    150.82 o 
   1   9   1    27060.64    27517.53    843.25 o 
   2   9   1     1973.60     1812.64    271.81 o 
   3   9   1     1783.14     1810.14    280.34 o 
   4   9   1       14.81       34.77    155.37 o 
   5   9   1     5583.41     6762.56    570.69 o 
   6   9   1      452.69      663.50    318.30 o 
   7   9   1      288.43       -6.62    204.87 o 
   8   9   1       25.12     -241.44    241.44 o 
  -7  10   1        2.14      159.12    317.55 o 
  -6  10   1     2805.20     3506.08    977.45 o 
  -5  10   1     6443.57     6597.97   1085.76 o 
  -4  10   1      450.78      812.32    305.10 o 
  -3  10   1      352.24       24.18    531.90 o 
  -2  10   1      893.32      793.76    251.81 o 
  -1  10   1    18456.74    17823.24    817.41 o 
   0  10   1     2085.33     2079.24    300.49 o 
   1  10   1      104.26      -22.91    132.10 o 
   2  10   1        5.12      -10.37    151.04 o 
   3  10   1     7181.34     7716.66    592.92 o 
   4  10   1    12984.05    14115.76   1082.62 o 
   5  10   1       62.47     -125.15    376.44 o 
   6  10   1      812.48      547.31    304.39 o 
   7  10   1     1281.32      756.02    856.83 o 
  -6  11   1      460.15      269.01    372.65 o 
  -5  11   1        1.14      380.90    250.85 o 
  -4  11   1    11737.49     9856.04    889.06 o 
  -3  11   1      470.84      939.77    333.06 o 
  -2  11   1       42.86       79.85    229.37 o 
  -1  11   1       40.31      -78.81    185.59 o 
   0  11   1     3143.74     2892.76    368.53 o 
   1  11   1      736.09      640.53    217.41 o 
   2  11   1     3976.68     4738.25    479.55 o 
   3  11   1       72.38      110.54    250.34 o 
   4  11   1     2216.00     2224.91    507.78 o 
   5  11   1     1637.75     1641.86    464.21 o 
   6  11   1     3670.84     2206.96    849.25 o 
  -5  12   1       36.01       42.26    315.40 o 
  -4  12   1     1125.11     1245.55    430.04 o 
  -3  12   1      136.37      148.22    344.43 o 
  -2  12   1     1743.68     2087.30    728.82 o 
  -1  12   1     2824.38     3274.64    582.58 o 
   0  12   1     3174.88     4038.43    495.15 o 
   1  12   1      397.64      214.22    232.12 o 
   2  12   1      515.45      679.08    315.18 o 
   3  12   1     1480.49     1839.43    608.39 o 
   4  12   1     8695.51     8579.62    845.48 o 
   5  12   1       70.77       90.91    320.67 o 
  -2  13   1       67.04      124.42    290.93 o 
  -1  13   1       15.58      -17.10    260.30 o 
   1  13   1     7005.39     5793.09    923.67 o 
   2  13   1       25.25      -21.66    257.14 o 
 -10   0   2      851.40      764.61    373.41 o 
  -8   0   2     4016.00     3602.75    359.59 o 
  -6   0   2     4574.02     4669.30    323.90 o 
  -4   0   2       88.01       41.66     79.15 o 
  -2   0   2    98786.96   111077.28   2085.54 o 
   0   0   2     2453.60     3042.24     91.01 o 
   2   0   2    33701.32    35067.36    720.03 o 
   4   0   2       14.38        2.65     85.97 o 
   6   0   2     6160.36     6048.72    605.55 o 
   8   0   2    14081.06    13111.62   1050.54 o 
  10   0   2     3868.49     4091.94    708.56 o 
 -11   1   2      250.04      194.14    212.08 o 
 -10   1   2     2312.47     2110.96    546.03 o 
  -9   1   2     6001.88     5724.14    329.11 o 
  -8   1   2    10851.49    11125.58    420.51 o 
  -7   1   2     3240.63     2865.20    241.92 o 
  -6   1   2     1736.62     1637.70    176.29 o 
  -5   1   2    34360.48    34750.30    713.00 o 
  -4   1   2    88828.74    93538.05   1884.81 o 
  -3   1   2      244.43      225.50     55.64 o 
  -2   1   2     4151.64     4589.88    119.25 o 
  -1   1   2    18055.10    19182.65    274.39 o 
   0   1   2    76571.31    83894.44    807.30 o 
   1   1   2    24254.76    26093.54    436.23 o 
   2   1   2    18894.73    19963.24    507.11 o 
   3   1   2     4589.37     4440.65    196.21 o 
   4   1   2    32121.88    32875.68    535.85 o 
   5   1   2    26794.71    26553.00    586.39 o 
   6   1   2       15.47       60.34     64.60 o 
   7   1   2     3607.63     3550.73    256.66 o 
   8   1   2    11597.58    11372.31    696.11 o 
   9   1   2     1493.09     1161.33    312.20 o 
  10   1   2      242.94      360.72    209.48 o 
  11   1   2      440.21       86.35    221.54 o 
 -11   2   2     3140.63     2780.85    684.33 o 
 -10   2   2      115.62     -104.93    132.39 o 
  -9   2   2     1842.15     2203.02    295.73 o 
  -8   2   2       74.09      163.62    120.61 o 
  -7   2   2    31252.33    31829.68    810.60 o 
  -6   2   2      442.20      322.39    100.03 o 
  -5   2   2     1335.58     1259.45    152.42 o 
  -4   2   2     9537.86    10344.56    345.72 o 
  -3   2   2    37881.41    39251.23    601.46 o 
  -2   2   2     5203.56     5645.76    207.93 o 
  -1   2   2     3401.86     3294.04    147.17 o 
   0   2   2     3407.07     3075.18    152.14 o 
   1   2   2     3861.00     3653.45    173.99 o 
   2   2   2     3794.00     4148.12    196.45 o 
   3   2   2    78912.88    82019.61   1220.56 o 
   4   2   2      152.09      225.64     58.58 o 
   5   2   2    12042.14    10462.98    424.51 o 
   6   2   2      830.39      696.77    131.99 o 
   7   2   2    17719.95    17954.49   1181.00 o 
   8   2   2      171.63      337.57    188.21 o 
   9   2   2     2705.91     2837.83    589.65 o 
  10   2   2       39.90       11.36    233.28 o 
  11   2   2     2766.68     3346.47    440.77 o 
 -11   3   2      879.91      525.27    392.72 o 
 -10   3   2     1333.28     2035.14    446.50 o 
  -9   3   2     8080.88     8313.05    447.21 o 
  -8   3   2        8.46      -34.18     97.61 o 
  -7   3   2     6805.68     7146.04    373.15 o 
  -6   3   2       76.80       84.37     73.29 o 
  -5   3   2    31418.36    30846.13    593.43 o 
  -4   3   2     1288.05     1323.80    117.41 o 
  -3   3   2     1884.04     1796.73    144.77 o 
  -2   3   2     2475.44     2188.70    109.89 o 
  -1   3   2    18853.00    18883.70    542.14 o 
   0   3   2     6868.54     6908.83    274.50 o 
   1   3   2    22391.15    21636.69    511.41 o 
   2   3   2       53.49       72.61    111.64 o 
   3   3   2    33895.05    35156.25    720.32 o 
   4   3   2      273.71      378.07     73.21 o 
   5   3   2    36220.38    37524.81    613.23 o 
   6   3   2     1518.38     1509.48    158.62 o 
   7   3   2    12132.03    13408.75    570.42 o 
   8   3   2      456.44      209.20    133.87 o 
   9   3   2     3327.27     3654.10    371.96 o 
  10   3   2     1946.12     1846.59    323.40 o 
  11   3   2      252.10      454.28    193.47 o 
 -11   4   2      441.17      978.20    445.74 o 
 -10   4   2     5980.68     6980.03    708.09 o 
  -9   4   2      465.66      444.56    251.46 o 
  -8   4   2     3883.06     4148.34    273.13 o 
  -7   4   2     1124.41     1200.69    167.82 o 
  -6   4   2    19187.14    21051.23    508.50 o 
  -5   4   2       20.10       25.74     72.95 o 
  -4   4   2      314.31      221.77     61.76 o 
  -3   4   2     2325.47     2103.65    131.44 o 
  -2   4   2   110070.10   114825.40   1357.44 o 
  -1   4   2      413.89      490.23     93.98 o 
   0   4   2    13487.87    14147.74    462.33 o 
   1   4   2       13.07       36.05     59.03 o 
   2   4   2    81140.95    85866.48   1338.11 o 
   3   4   2     5081.09     4723.79    274.79 o 
   4   4   2     4777.93     4452.05    464.53 o 
   5   4   2      260.33      280.10    100.89 o 
   6   4   2    18521.66    19242.16    543.90 o 
   7   4   2     2843.95     2767.01    247.22 o 
   8   4   2     3488.03     3623.21    358.50 o 
   9   4   2       88.46      -69.43    137.07 o 
  10   4   2     7736.65     8619.59    633.27 o 
  11   4   2      221.04      529.53    199.38 o 
 -11   5   2       80.85      181.69    289.25 o 
 -10   5   2     2456.38     2907.41    556.93 o 
  -9   5   2      341.89       12.44    204.92 o 
  -8   5   2     2504.43     2367.24    484.72 o 
  -7   5   2       11.35        4.05    106.28 o 
  -6   5   2       45.10      185.63    118.52 o 
  -5   5   2     1789.25     1550.37    206.92 o 
  -4   5   2    20333.61    20342.53    445.36 o 
  -3   5   2     1141.97     1106.11    130.50 o 
  -2   5   2      264.52      189.46     80.81 o 
  -1   5   2     1559.88     1302.02    154.34 o 
   0   5   2    42006.45    42391.98    799.04 o 
   1   5   2      314.93      376.66    115.03 o 
   2   5   2     1689.77     1768.36    210.76 o 
   3   5   2      678.24      571.91    139.67 o 
   4   5   2     6233.37     6370.04    574.90 o 
   5   5   2     4302.40     4147.70    302.78 o 
   6   5   2     2996.30     2653.34    276.23 o 
   7   5   2       21.91       89.86    161.91 o 
   8   5   2     3745.34     3635.85    495.29 o 
   9   5   2      542.50      165.32    250.75 o 
  10   5   2     1793.97     1146.73    446.12 o 
 -10   6   2     1805.96     2584.13    539.98 o 
  -9   6   2     2219.29     1915.14    477.59 o 
  -8   6   2      999.18      695.65    296.31 o 
  -7   6   2    21047.45    20629.58    864.89 o 
  -6   6   2     9488.89     9924.05    481.83 o 
  -5   6   2     2467.89     2690.54    286.69 o 
  -4   6   2       57.85      156.27    124.25 o 
  -3   6   2    29429.63    29827.75    697.47 o 
  -2   6   2    34357.55    35191.27    769.00 o 
  -1   6   2     3537.24     2904.77    220.48 o 
   0   6   2     1142.76     1123.39    167.45 o 
   1   6   2     3463.76     2995.33    235.06 o 
   2   6   2    28508.06    29541.46    846.36 o 
   3   6   2    28826.72    29430.51    937.70 o 
   4   6   2     1407.22     1542.73    235.94 o 
   5   6   2    12298.34    12371.47    553.79 o 
   6   6   2     7200.52     6815.96    591.65 o 
   7   6   2     8762.87     9451.19    716.80 o 
   8   6   2        3.66       22.27    192.75 o 
   9   6   2     2367.68     1087.78   1298.02 o 
  10   6   2     2853.17     1970.04    683.95 o 
 -10   7   2      769.19      703.39    385.28 o 
  -9   7   2     3481.74     2275.15   1586.79 o 
  -8   7   2      472.45      375.09    306.37 o 
  -7   7   2      477.18      374.88    275.84 o 
  -6   7   2      288.72      137.78    284.98 o 
  -5   7   2    17380.80    16898.49   1591.14 o 
  -4   7   2     1370.48     1243.81    263.16 o 
  -3   7   2      968.45     1150.84    191.52 o 
  -2   7   2      218.69      191.45    103.97 o 
  -1   7   2     2154.13     1925.73    218.45 o 
   0   7   2     3985.17     3416.67    270.33 o 
   1   7   2    12290.84    12427.14    494.63 o 
   2   7   2      135.42       43.01     97.71 o 
   3   7   2     6389.77     6450.68    382.37 o 
   4   7   2       65.22      -16.51    119.86 o 
   5   7   2    23174.84    23152.82   1122.13 o 
   6   7   2      183.87      248.99    212.55 o 
   7   7   2     3373.61     3259.44    506.21 o 
   8   7   2      474.84      205.82    244.28 o 
  -9   8   2     2181.59     1027.15   1404.63 o 
  -8   8   2      616.46      471.35    317.17 o 
  -7   8   2     8166.84     8854.90    840.80 o 
  -6   8   2      919.09      344.88    288.76 o 
  -5   8   2     4101.41     4229.30    589.71 o 
  -4   8   2     2461.73     2350.88    466.72 o 
  -3   8   2     8669.11     8167.19    533.44 o 
  -2   8   2    13369.96    14101.24    553.15 o 
  -1   8   2     4772.41     4364.78    313.90 o 
   0   8   2      956.62      632.62    159.46 o 
   1   8   2     4709.77     4988.15    345.05 o 
   2   8   2    10545.42    10688.14    509.92 o 
   3   8   2     6854.10     6678.04    437.98 o 
   4   8   2      156.32      118.92    134.74 o 
   5   8   2     8731.87     8795.71    614.65 o 
   6   8   2      361.89      195.79    211.35 o 
   7   8   2     2467.14     2508.03    436.39 o 
  -7   9   2       19.36       32.73    230.02 o 
  -6   9   2      442.89      496.26    333.73 o 
  -5   9   2      351.42      489.69    284.89 o 
  -4   9   2    14190.86    16607.46   1057.68 o 
  -3   9   2      232.42      122.20    357.69 o 
  -2   9   2      285.18      283.66    145.75 o 
  -1   9   2      907.02      874.18    202.62 o 
   0   9   2    39783.26    40791.41   1024.97 o 
   1   9   2      330.17      322.38    150.03 o 
   2   9   2     1653.05     1601.26    269.74 o 
   3   9   2      576.47      570.84    182.22 o 
   4   9   2     9521.52    10261.15   1013.94 o 
   5   9   2       85.12       44.37    181.49 o 
   6   9   2      976.13     1099.46    297.67 o 
   7   9   2      382.16       48.37    201.60 o 
  -6  10   2     2353.80      704.76    768.78 o 
  -5  10   2       45.51     -166.99    239.30 o 
  -4  10   2      111.01       60.65    249.15 o 
  -3  10   2     1637.98     1646.49    435.29 o 
  -2  10   2    11635.61    10101.00   1927.81 o 
  -1  10   2      112.32      323.37    162.33 o 
   0  10   2      427.11      432.84    170.17 o 
   1  10   2      946.90      883.65    228.28 o 
   2  10   2     7838.55     8215.25    501.60 o 
   3  10   2     4584.94     5435.55    507.39 o 
   4  10   2       92.23      240.86    211.21 o 
   5  10   2      126.71     -104.38    222.72 o 
   6  10   2     1332.33      573.45    309.08 o 
   7  10   2     1205.77      311.06    638.88 o 
  -6  11   2        5.46     -195.05    301.13 o 
  -5  11   2    11831.21    11650.19   1389.86 o 
  -4  11   2      690.26      591.93    329.81 o 
  -3  11   2      479.04      355.96    285.01 o 
  -2  11   2       53.16       -2.29    337.43 o 
  -1  11   2     5130.58     5480.27    635.74 o 
   0  11   2      527.27      805.47    226.92 o 
   1  11   2     6870.03     7327.30    489.78 o 
   2  11   2       39.35      -80.73    182.32 o 
   3  11   2     3399.86     3705.36    509.07 o 
   4  11   2     1823.81     1221.32    411.95 o 
   5  11   2     7551.89     8171.50    857.02 o 
   6  11   2       18.82      505.89    318.26 o 
  -5  12   2      575.98       -7.34    295.56 o 
  -4  12   2        1.83      441.95    359.96 o 
  -3  12   2     1219.26     1432.00    406.00 o 
  -2  12   2     2451.78     1990.46    629.41 o 
  -1  12   2      430.70      620.64    325.69 o 
   0  12   2      322.31      226.13    277.95 o 
   1  12   2      283.94      138.92    338.94 o 
   2  12   2     1727.60     1846.36    522.40 o 
   3  12   2     3645.82     4135.89    676.92 o 
   4  12   2       67.15     -246.29    246.29 o 
  -2  13   2       25.49      152.81    301.91 o 
  -1  13   2     1252.43     1068.31    409.98 o 
   0  13   2     7509.02     7450.16    779.32 o 
   2  13   2      859.30      803.62    495.35 o 
 -11   0   3     3472.29     3858.65    696.44 o 
  -9   0   3     9378.20     9740.48    597.41 o 
  -7   0   3     5766.36     5514.78    651.95 o 
  -5   0   3     3005.48     3215.52    253.43 o 
  -3   0   3    67316.84    68832.57   1758.68 o 
  -1   0   3     7519.67     7870.53    222.75 o 
   1   0   3    46494.85    49483.19    639.36 o 
   3   0   3    17001.84    16492.76    548.90 o 
   5   0   3     3204.82     3020.20    406.35 o 
   7   0   3       28.68      -32.95    158.68 o 
   9   0   3     6639.02     7887.73    897.54 o 
  11   0   3      101.66      -56.81    237.07 o 
 -11   1   3      286.94      399.76    217.84 o 
 -10   1   3     1910.91     2298.99    321.36 o 
  -9   1   3     2677.99     3013.98    248.95 o 
  -8   1   3      406.42      276.52    108.80 o 
  -7   1   3      325.29      222.66    106.50 o 
  -6   1   3    19409.76    19426.43    562.63 o 
  -5   1   3    18490.27    18517.20    730.86 o 
  -4   1   3      358.60      301.53     69.77 o 
  -3   1   3     1631.71     1404.60     81.23 o 
  -2   1   3     1150.87     1136.36     59.81 o 
  -1   1   3   102024.83   111740.37   1073.69 o 
   0   1   3    10882.96    10786.93    192.79 o 
   1   1   3      137.49      186.55     47.29 o 
   2   1   3     5161.90     5124.30    164.54 o 
   3   1   3    39145.75    41123.21    543.62 o 
   4   1   3    36014.80    37670.16    574.15 o 
   5   1   3     5536.60     5193.72    216.53 o 
   6   1   3    11111.38    10958.88    389.64 o 
   7   1   3    16896.17    16238.50    790.83 o 
   8   1   3     4267.48     4201.45    448.29 o 
   9   1   3     5182.64     4820.37    527.92 o 
  10   1   3      375.71      339.83    206.59 o 
  11   1   3     6009.70     6930.55    678.97 o 
 -11   2   3       37.48     -238.21    238.21 o 
 -10   2   3     1255.39     1560.64    271.89 o 
  -9   2   3      525.86      494.97    148.29 o 
  -8   2   3    24125.46    25208.28    690.76 o 
  -7   2   3       43.55      123.93     83.06 o 
  -6   2   3     1459.70     1702.68    167.54 o 
  -5   2   3     5534.95     5232.82    244.49 o 
  -4   2   3    50983.38    53522.40    792.56 o 
  -3   2   3     3999.34     3987.91    172.24 o 
  -2   2   3      481.78      587.15     73.93 o 
  -1   2   3    16514.66    17426.11    308.20 o 
   0   2   3     8153.69     8184.03    239.53 o 
   1   2   3      319.64      326.88     71.28 o 
   2   2   3    46642.35    48938.11    809.03 o 
   3   2   3    17791.27    18729.73    413.32 o 
   4   2   3    24360.59    23503.97    411.12 o 
   5   2   3       46.12       17.90     48.80 o 
   6   2   3    22289.27    23106.33    880.13 o 
   7   2   3     1159.99     1041.71    254.39 o 
   8   2   3     5445.60     4719.22    759.31 o 
   9   2   3       15.96      -49.99    195.41 o 
  10   2   3     2382.38     2958.95    402.91 o 
  11   2   3       76.69      198.43    165.49 o 
 -11   3   3     2517.09     1951.86    613.89 o 
 -10   3   3     4020.14     3555.75    513.26 o 
  -9   3   3      404.71      450.92    187.48 o 
  -8   3   3     2734.25     2655.14    337.42 o 
  -7   3   3     2960.10     2642.43    282.93 o 
  -6   3   3    31310.00    30887.17    662.81 o 
  -5   3   3     1919.44     1896.29    153.44 o 
  -4   3   3    11293.83    12116.60    298.96 o 
  -3   3   3     4592.17     3948.11    227.36 o 
  -2   3   3     7806.93     7226.11    260.63 o 
  -1   3   3    14203.22    14281.67    346.44 o 
   0   3   3    27771.97    27351.61    580.15 o 
   1   3   3    29582.80    31504.34    651.63 o 
   2   3   3    10609.43    10477.12    364.69 o 
   3   3   3     3975.22     3805.88    239.89 o 
   4   3   3    40646.66    39501.73    711.08 o 
   5   3   3     1010.56      799.98    111.05 o 
   6   3   3    16747.61    16312.79    615.27 o 
   7   3   3      953.29      958.83    170.80 o 
   8   3   3     7136.34     7603.71    475.85 o 
   9   3   3      365.63      207.82    170.60 o 
  10   3   3     1341.58     1151.80    270.11 o 
  11   3   3      467.66      644.29    231.28 o 
 -11   4   3     2225.09     2389.65    729.39 o 
 -10   4   3       42.40       20.30    214.41 o 
  -9   4   3     2038.61     1921.65    439.63 o 
  -8   4   3     5570.02     6504.95    462.71 o 
  -7   4   3    10067.16    10635.33    382.77 o 
  -6   4   3       89.67      270.35     91.95 o 
  -5   4   3     3917.07     3804.00    263.63 o 
  -4   4   3     7972.63     7818.55    322.13 o 
  -3   4   3    83013.74    85487.15   1202.76 o 
  -2   4   3      225.77      145.13     64.52 o 
  -1   4   3     1938.86     2024.34    147.45 o 
   0   4   3     5304.55     5014.15    268.61 o 
   1   4   3    77932.11    80147.71   1710.14 o 
   2   4   3     2590.22     2669.18    226.61 o 
   3   4   3        8.62      122.48     76.61 o 
   4   4   3     1548.76     1240.07    182.41 o 
   5   4   3    14398.59    14774.68    559.72 o 
   6   4   3      309.74      322.02    131.04 o 
   7   4   3     7077.38     6700.79    363.61 o 
   8   4   3     1444.56     1435.06    265.20 o 
   9   4   3    12347.78    13099.50    674.80 o 
  10   4   3      185.16      268.86    193.05 o 
  11   4   3     2800.12     3438.93    440.51 o 
 -10   5   3     1090.09     1505.93    410.84 o 
  -9   5   3     1305.65     1068.99    385.74 o 
  -8   5   3      219.30       92.67    163.76 o 
  -7   5   3     5732.20     6660.64    576.29 o 
  -6   5   3     8069.28     7960.35    399.82 o 
  -5   5   3    17356.48    17170.64    555.78 o 
  -4   5   3     2669.17     2598.39    236.28 o 
  -3   5   3     3618.43     3261.53    178.50 o 
  -2   5   3     5639.30     5729.96    263.37 o 
  -1   5   3    58837.45    60574.44    961.58 o 
   0   5   3      746.25      899.80    159.48 o 
   1   5   3    14107.89    14202.63    522.15 o 
   2   5   3       47.75      -22.45     75.86 o 
   3   5   3    16039.40    16492.85    580.26 o 
   4   5   3      923.97      957.90    186.90 o 
   5   5   3       14.87       61.95    103.90 o 
   6   5   3     1342.11      917.86    216.25 o 
   7   5   3     4661.67     4941.93    512.39 o 
   8   5   3        5.38     -134.92    144.25 o 
   9   5   3      480.11      340.87    321.71 o 
  10   5   3       28.80      248.31    248.56 o 
 -10   6   3      831.53      681.75    345.03 o 
  -9   6   3       59.42      289.14    296.53 o 
  -8   6   3     6131.94     6413.26    523.91 o 
  -7   6   3     3819.11     4147.37    881.50 o 
  -6   6   3      301.57      395.52    172.86 o 
  -5   6   3     1063.84      741.46    172.32 o 
  -4   6   3    20776.60    20617.92    657.16 o 
  -3   6   3    23048.24    23019.05    586.47 o 
  -2   6   3     3789.42     3557.22    237.67 o 
  -1   6   3      174.16       76.77     75.94 o 
   0   6   3      931.62      815.31    140.85 o 
   1   6   3    20810.91    21954.88    716.60 o 
   2   6   3    48756.86    50685.81   1155.72 o 
   3   6   3        7.98       72.60     95.30 o 
   4   6   3     5485.97     4698.07    353.00 o 
   5   6   3     4802.83     4529.07    438.93 o 
   6   6   3    17728.83    16844.32    920.93 o 
   7   6   3     1768.16     1146.16    542.12 o 
   8   6   3     3380.40     4200.93    564.10 o 
   9   6   3     2217.40      631.25    939.20 o 
  10   6   3     2007.38      521.14   1026.30 o 
 -10   7   3     5759.60     6259.58    846.85 o 
  -9   7   3       16.15       64.98    277.58 o 
  -8   7   3     1748.59     1347.57    514.85 o 
  -7   7   3       17.02       22.17    189.64 o 
  -6   7   3    22768.42    23478.69    960.58 o 
  -5   7   3       10.46       -2.69    173.72 o 
  -4   7   3      203.80      330.18    216.43 o 
  -3   7   3      171.37      198.48    137.84 o 
  -2   7   3    13366.65    12991.79    480.57 o 
  -1   7   3     2830.66     2683.66    249.58 o 
   0   7   3     4260.05     3754.23    270.01 o 
   1   7   3      179.37      220.81    104.70 o 
   2   7   3     5472.19     5636.31    402.63 o 
   3   7   3      568.04      777.58    202.52 o 
   4   7   3     6544.98     6802.83    498.86 o 
   5   7   3     1883.48     2250.45    413.68 o 
   6   7   3     9933.31    10033.86    769.08 o 
   7   7   3      355.36      128.85    196.52 o 
   8   7   3     1250.54      866.97    307.11 o 
   9   7   3     1499.25      396.35    742.46 o 
  -9   8   3     2016.28      963.87   1314.50 o 
  -8   8   3     1531.96      317.87   1226.82 o 
  -7   8   3      517.86      344.81    307.39 o 
  -6   8   3     2320.20     2662.71    542.51 o 
  -5   8   3       17.76        1.69    191.15 o 
  -4   8   3     3392.58     2780.42    521.93 o 
  -3   8   3    12647.32    13305.41    875.46 o 
  -2   8   3     3470.60     3504.54    285.36 o 
  -1   8   3     2151.41     2113.37    250.39 o 
   0   8   3     1787.97     1471.88    222.19 o 
   1   8   3     7381.13     7332.22    417.67 o 
   2   8   3    10261.89    10214.50    500.27 o 
   3   8   3     7803.92     8406.81    466.57 o 
   4   8   3     6137.75     6498.60    489.44 o 
   5   8   3     1913.52     1898.35    425.02 o 
   6   8   3     9258.40     8807.46    774.60 o 
   7   8   3      716.91      687.79    296.74 o 
  -8   9   3       89.49      -56.53    376.44 o 
  -7   9   3      250.95      -52.87    204.25 o 
  -6   9   3      109.84      245.43    311.87 o 
  -5   9   3    13033.73    14628.77   1365.81 o 
  -4   9   3      218.10      242.35    227.54 o 
  -3   9   3       85.72       37.77    208.42 o 
  -2   9   3      730.98      919.92    314.92 o 
  -1   9   3    31530.12    32956.26    902.65 o 
   0   9   3      658.09      342.50    157.26 o 
   1   9   3     2065.27     1859.89    278.22 o 
   2   9   3     1147.55     1200.93    239.77 o 
   3   9   3     7967.31     9148.55    515.52 o 
   4   9   3      660.97      788.15    240.63 o 
   5   9   3      629.43      476.88    221.80 o 
   6   9   3      202.76      212.69    215.98 o 
   7   9   3     4226.50     4796.71   1088.03 o 
   8   9   3      132.57     -112.74    264.02 o 
  -6  10   3      225.97      153.87    244.84 o 
  -5  10   3       96.95      -69.76    255.12 o 
  -4  10   3     6313.00     6230.75    705.49 o 
  -3  10   3    10126.77    10840.98    877.01 o 
  -2  10   3     1218.29     1149.59    362.57 o 
  -1  10   3      499.00      491.48    233.06 o 
   0  10   3     1435.64     1448.61    255.85 o 
   1  10   3    10693.26    11672.67    581.64 o 
   2  10   3     2953.17     3104.75    370.76 o 
   3  10   3      733.05      763.97    239.85 o 
   4  10   3     1444.54     1498.08    411.97 o 
   5  10   3     3281.45     3641.99    526.72 o 
   6  10   3     1026.62      978.77    382.10 o 
   7  10   3        3.08      157.25    313.38 o 
  -6  11   3     6468.64     6614.89   1085.76 o 
  -5  11   3     2037.66      330.62    932.95 o 
  -4  11   3      783.34      530.29    290.67 o 
  -3  11   3       14.12       36.63    257.41 o 
  -2  11   3     2498.67     2413.04    536.60 o 
  -1  11   3      593.94      668.51    334.18 o 
   0  11   3     7667.27     8362.46    607.46 o 
   1  11   3        7.44      168.12    175.44 o 
   2  11   3     1036.75      919.08    244.13 o 
   3  11   3      615.68      650.51    269.24 o 
   4  11   3    12709.31    12850.63    814.36 o 
   5  11   3       46.73       89.15    249.48 o 
   6  11   3     3236.07     3552.83    754.01 o 
  -5  12   3       64.95     -370.76    370.76 o 
  -4  12   3     5283.00     5060.67   1102.80 o 
  -3  12   3     3322.77     3324.85    659.33 o 
  -2  12   3      147.76      280.82    290.36 o 
  -1  12   3       42.00       36.44    281.32 o 
   0  12   3     1587.96     1638.56    448.38 o 
   1  12   3     1284.68     1167.65    329.52 o 
   2  12   3     1889.78     2361.40    747.19 o 
   3  12   3       76.60      271.11    246.29 o 
   4  12   3     2705.92     2933.30    555.38 o 
  -2  13   3      360.16      815.54    395.83 o 
  -1  13   3     8315.38     8776.79    893.73 o 
   0  13   3     1497.64     2390.88    554.66 o 
   1  13   3      587.26      364.70    474.52 o 
 -10   0   4     5010.80     4827.82    466.48 o 
  -8   0   4     8063.63     7463.35    875.19 o 
  -6   0   4     1727.75     1626.56    184.85 o 
  -4   0   4    87950.37    90714.59   1209.35 o 
  -2   0   4    32735.37    34628.82    535.16 o 
   0   0   4   322826.63   347522.22   3273.35 o 
   2   0   4    44378.44    46624.04    949.69 o 
   4   0   4    51664.29    53764.93   1239.01 o 
   6   0   4      554.76      529.43    238.59 o 
   8   0   4    21879.44    24264.57   1515.21 o 
  10   0   4      292.47      273.05    310.16 o 
 -11   1   4     1788.85     1860.59    530.95 o 
 -10   1   4      610.62      693.87    168.63 o 
  -9   1   4       21.75      -19.57     98.91 o 
  -8   1   4      361.90      319.14    101.96 o 
  -7   1   4    13710.29    13393.89    431.75 o 
  -6   1   4     2747.48     2491.26    160.15 o 
  -5   1   4       29.57       72.91     49.44 o 
  -4   1   4      947.17      904.19    103.26 o 
  -3   1   4    17999.25    17849.28    513.15 o 
  -2   1   4    21365.23    21752.80    304.80 o 
  -1   1   4    45374.87    47212.97    519.51 o 
   0   1   4     4386.26     4409.12    133.88 o 
   1   1   4      526.64      462.56     47.79 o 
   2   1   4     9380.36     9115.34    232.98 o 
   3   1   4    33658.18    35050.53    722.78 o 
   4   1   4     4749.65     4790.02    169.62 o 
   5   1   4     8174.57     7953.23    259.59 o 
   6   1   4     3299.40     2584.60    303.95 o 
   7   1   4     1198.97     1333.82    285.86 o 
   8   1   4     7945.98     8671.74    634.59 o 
   9   1   4     1447.16     1080.23    318.43 o 
  10   1   4     3739.18     3953.36    501.12 o 
  11   1   4     1014.13      844.14    444.22 o 
 -11   2   4      928.93      655.12    280.56 o 
 -10   2   4      301.03      158.37    154.93 o 
  -9   2   4    14384.33    15205.53    502.48 o 
  -8   2   4     5563.91     5169.17    315.69 o 
  -7   2   4     2905.82     3047.18    246.58 o 
  -6   2   4       41.14       -8.56     63.39 o 
  -5   2   4    49610.04    49909.69    814.81 o 
  -4   2   4     9773.74    10213.21    305.53 o 
  -3   2   4     1439.65     1465.32    108.68 o 
  -2   2   4    10609.52    10089.04    380.11 o 
  -1   2   4    19928.12    19680.81    529.98 o 
   0   2   4    22243.41    22857.83    409.66 o 
   1   2   4    60033.45    60909.52   1969.58 o 
   2   2   4     6109.06     5880.76    257.72 o 
   3   2   4    19481.21    17994.82    421.82 o 
   4   2   4     3789.19     3395.86    152.87 o 
   5   2   4    19733.79    18936.00    513.55 o 
   6   2   4     2412.88     2668.37    226.32 o 
   7   2   4    18716.90    18053.93    673.10 o 
   8   2   4     2985.56     2549.37    334.08 o 
   9   2   4     3444.91     3277.19    372.61 o 
  10   2   4      146.21      322.12    195.00 o 
  11   2   4      504.80      652.61    250.33 o 
 -11   3   4     2234.46     1955.68    400.04 o 
 -10   3   4     2109.01     2855.08    687.73 o 
  -9   3   4      816.46      668.34    216.44 o 
  -8   3   4     1405.98     1294.79    262.33 o 
  -7   3   4    15238.94    15566.89    565.80 o 
  -6   3   4    12991.54    12998.32    540.91 o 
  -5   3   4      163.39      208.82     66.19 o 
  -4   3   4      449.17      477.83     74.25 o 
  -3   3   4    10120.95    10010.28    303.25 o 
  -2   3   4    47829.36    49269.46   1204.13 o 
  -1   3   4     6633.20     6489.77    290.47 o 
   0   3   4    13752.68    13508.04    389.52 o 
   1   3   4     2307.70     2079.32    207.85 o 
   2   3   4    19743.35    21077.34    550.36 o 
   3   3   4    32591.69    30008.17   2172.53 o 
   4   3   4     2307.87     2093.49    242.62 o 
   5   3   4    12784.07    12264.55    419.88 o 
   6   3   4     6111.57     6083.04    325.07 o 
   7   3   4     7515.57     7633.18    391.81 o 
   8   3   4       72.31       34.48    138.32 o 
   9   3   4     1619.35     1859.49    319.01 o 
  10   3   4     2732.62     2960.17    409.48 o 
  11   3   4     3265.48     4023.90    469.25 o 
 -11   4   4      984.18     1019.10    505.95 o 
 -10   4   4     1117.49     1727.31    431.36 o 
  -9   4   4     1943.54     2520.03    358.31 o 
  -8   4   4      233.81      564.06    193.27 o 
  -7   4   4      777.70      874.38    215.02 o 
  -6   4   4      247.17      248.18     84.89 o 
  -5   4   4     9573.57     8954.97    366.01 o 
  -4   4   4    18965.66    18584.44    637.52 o 
  -3   4   4     2576.79     2595.95    199.10 o 
  -2   4   4       14.29       31.25     47.60 o 
  -1   4   4     7132.90     6273.92    283.08 o 
   0   4   4    36606.66    38629.77    803.56 o 
   1   4   4     6843.28     6393.95    510.35 o 
   2   4   4     1315.15     1284.19    174.83 o 
   3   4   4     7013.01     6877.25    351.44 o 
   4   4   4     3269.92     3339.35    259.49 o 
   5   4   4     1876.89     1560.44    228.03 o 
   6   4   4     7264.88     7520.67    439.07 o 
   7   4   4     3336.21     3098.90    317.00 o 
   8   4   4     4862.74     4904.42    410.88 o 
   9   4   4        9.37      179.16    149.27 o 
  10   4   4     3216.07     3532.13    437.35 o 
 -10   5   4     4312.45     5211.45    634.53 o 
  -9   5   4      614.33      480.07    274.64 o 
  -8   5   4     2784.50     3311.29    408.96 o 
  -7   5   4     3805.45     3813.90    494.14 o 
  -6   5   4    18295.54    19463.61    766.58 o 
  -5   5   4      171.51       49.97     96.80 o 
  -4   5   4     2498.33     2577.34    249.59 o 
  -3   5   4     5150.64     4804.03    260.93 o 
  -2   5   4    91264.58    96261.05   1146.30 o 
  -1   5   4     2386.60     2439.98    178.97 o 
   0   5   4    11107.97    10786.95    441.89 o 
   1   5   4     3257.29     3305.29    263.61 o 
   2   5   4    43798.10    46571.70   1029.08 o 
   3   5   4     3769.31     3521.80    281.27 o 
   4   5   4      880.71      687.30    164.35 o 
   5   5   4     6205.52     5944.39    387.23 o 
   6   5   4    13385.03    13493.36    607.44 o 
   7   5   4       23.29      -78.82    146.55 o 
   8   5   4      327.55      352.69    240.36 o 
   9   5   4      386.08      279.45    289.90 o 
  10   5   4     7877.40     8592.54   1081.78 o 
 -10   6   4       68.58      150.05    281.40 o 
  -9   6   4     5459.18     6617.63    731.12 o 
  -8   6   4     1478.99     1536.18    328.13 o 
  -7   6   4       53.34      145.35    162.32 o 
  -6   6   4      401.79      498.79    194.53 o 
  -5   6   4     8935.43     8993.31    546.85 o 
  -4   6   4     5826.09     5417.83    416.28 o 
  -3   6   4      474.61      530.68    113.94 o 
  -2   6   4       36.58      -31.04     65.40 o 
  -1   6   4      238.70      234.48     89.90 o 
   0   6   4     6612.93     6391.21    374.39 o 
   1   6   4    21169.37    20872.37    877.12 o 
   2   6   4      104.02      264.55    123.82 o 
   3   6   4     2809.86     2799.78    321.79 o 
   4   6   4      194.46      174.08    124.94 o 
   5   6   4    17124.41    17088.70    690.75 o 
   6   6   4      586.22      567.90    190.42 o 
   7   6   4     2226.20     2285.85    443.96 o 
   8   6   4     1113.79     1459.60    387.30 o 
   9   6   4     2839.80     3765.11    899.43 o 
  10   6   4      507.98      -26.56    319.63 o 
 -10   7   4      276.76      609.34    640.40 o 
  -9   7   4     2383.76     2714.36    580.38 o 
  -8   7   4       28.71     -135.60    172.98 o 
  -7   7   4    20404.30    23079.99    993.65 o 
  -6   7   4      736.16      832.46    270.66 o 
  -5   7   4      788.14      473.26    252.31 o 
  -4   7   4      249.55      469.38    337.81 o 
  -3   7   4    25548.55    24573.54   1137.87 o 
  -2   7   4      549.60      526.09    133.50 o 
  -1   7   4     4057.69     3486.50    261.74 o 
   0   7   4      183.73      109.49     96.82 o 
   1   7   4    20456.99    22144.08    782.83 o 
   2   7   4       90.76      146.88    118.59 o 
   3   7   4    20568.72    20777.71    809.50 o 
   4   7   4      805.46      617.35    195.83 o 
   5   7   4    23863.10    26017.71    923.31 o 
   6   7   4      451.16      616.09    269.55 o 
   7   7   4     4344.64     4116.31    577.39 o 
   8   7   4      964.74      536.82    541.17 o 
   9   7   4     3409.93     5477.63   1022.13 o 
  -9   8   4     2004.66      561.73    886.74 o 
  -8   8   4     1066.96      250.24    604.42 o 
  -7   8   4      147.37      243.05    340.84 o 
  -6   8   4     1574.46     1668.88    705.34 o 
  -5   8   4     3460.42     2927.57    563.82 o 
  -4   8   4    17365.05    17612.78   1177.78 o 
  -3   8   4       60.32      -95.85    172.54 o 
  -2   8   4     2647.68     2346.80    310.61 o 
  -1   8   4      474.25      535.73    146.50 o 
   0   8   4    22311.31    24533.96    736.30 o 
   1   8   4     6787.24     6531.31    388.11 o 
   2   8   4     3114.26     3154.71    307.64 o 
   3   8   4       79.14       13.75    136.70 o 
   4   8   4     3374.49     3120.48    369.64 o 
   5   8   4     4900.40     5200.57    600.23 o 
   6   8   4      819.10      890.86    328.12 o 
   7   8   4     1146.01     1485.45    407.25 o 
   8   8   4     5615.81     5143.23    977.07 o 
   9   8   4     2066.31      378.71    378.33 o 
  -8   9   4      282.21       99.97    470.54 o 
  -7   9   4      135.47      216.21    212.45 o 
  -6   9   4     4839.23     3494.34    880.87 o 
  -5   9   4      735.70      780.25    345.78 o 
  -4   9   4       55.74      -53.45    198.00 o 
  -3   9   4     1671.98     1308.42    496.11 o 
  -2   9   4    26121.16    26031.60   1282.82 o 
  -1   9   4     1111.68      784.86    227.75 o 
   0   9   4     1541.36     1416.67    243.22 o 
   1   9   4     3514.39     3625.41    347.45 o 
   2   9   4     5491.57     5875.64    416.11 o 
   3   9   4        5.03       77.55    142.43 o 
   4   9   4        2.52      140.24    153.00 o 
   5   9   4     1197.15     1027.92    290.76 o 
   6   9   4     2529.88     2777.77    457.73 o 
   7   9   4      232.16      163.36    199.36 o 
   8   9   4     1211.08      116.76    244.63 o 
  -7  10   4      204.40      -94.95    269.52 o 
  -6  10   4      433.78     -183.33    208.54 o 
  -5  10   4     9033.87     9257.14   1191.04 o 
  -4  10   4     9056.29     8821.97   1066.06 o 
  -3  10   4      147.35      233.14    252.48 o 
  -2  10   4      493.93       71.24    227.71 o 
  -1  10   4     1261.21     1172.10    367.58 o 
   0  10   4    13529.38    14403.76    754.24 o 
   1  10   4     3485.22     3175.60    351.50 o 
   2  10   4      899.78      664.35    202.57 o 
   3  10   4     3688.32     3945.23    394.48 o 
   4  10   4     4628.11     4499.42    498.78 o 
   5  10   4     3150.91     3800.59    521.73 o 
   6  10   4       11.86       78.02    224.66 o 
   7  10   4     1324.91     1700.76    506.65 o 
  -6  11   4     1126.63      336.41   1051.86 o 
  -5  11   4      113.26      364.41    310.44 o 
  -4  11   4       52.19       73.35    262.48 o 
  -3  11   4     1830.51     1742.22    455.95 o 
  -2  11   4      475.63      193.61    254.09 o 
  -1  11   4     1720.52     2459.15    527.55 o 
   0  11   4        0.81      276.19    271.83 o 
   1  11   4      233.71      427.27    234.31 o 
   2  11   4      496.93      744.72    221.05 o 
   3  11   4     9494.77    10614.15   1228.67 o 
   4  11   4      162.12       83.88    235.65 o 
   5  11   4     1622.86     1738.75    383.60 o 
   6  11   4      189.75      556.62    362.52 o 
  -4  12   4     1287.92      353.02    568.63 o 
  -3  12   4      409.75      264.95    402.19 o 
  -2  12   4       32.87     -110.67    239.18 o 
  -1  12   4     3459.99     3095.10    627.60 o 
   0  12   4     1907.82     2407.87    558.76 o 
   1  12   4     2921.29     3500.22    620.14 o 
   2  12   4      190.29      140.30    291.32 o 
   3  12   4     4632.79     5216.74   1052.05 o 
   4  12   4        6.94       91.95    274.45 o 
  -1  13   4      439.15      157.82    332.77 o 
   0  13   4      908.11     1224.34    429.65 o 
   1  13   4      171.09      240.48    485.12 o 
 -11   0   5     1522.13     2597.56    610.48 o 
  -9   0   5     4279.29     4715.12    433.76 o 
  -7   0   5      112.38      102.08     96.37 o 
  -5   0   5    75426.00    79014.42   1177.26 o 
  -3   0   5       72.61       99.95     52.14 o 
  -1   0   5   357076.25   372007.34   7209.84 o 
   1   0   5       60.30       85.81     36.84 o 
   3   0   5    48166.99    51125.22   1140.09 o 
   5   0   5     5497.31     5184.55    402.48 o 
   7   0   5    16782.84    16740.03   1184.98 o 
   9   0   5     2088.30     1905.28    583.97 o 
  11   0   5     7098.16     8708.39   1091.81 o 
 -11   1   5      586.24     1024.58    303.49 o 
 -10   1   5      344.29      248.62    169.19 o 
  -9   1   5     5786.46     5787.04    340.84 o 
  -8   1   5     6126.80     5978.80    410.87 o 
  -7   1   5     3496.01     3455.87    208.01 o 
  -6   1   5       94.12      177.72     62.29 o 
  -5   1   5     4504.25     4808.66    186.77 o 
  -4   1   5     8450.76     8537.87    239.01 o 
  -3   1   5    20258.68    19722.13    317.03 o 
  -2   1   5      452.02      358.90     48.28 o 
  -1   1   5    36040.80    34887.20    836.39 o 
   0   1   5    14253.17    14464.70    237.77 o 
   1   1   5     7720.24     7435.33    161.83 o 
   2   1   5    20939.41    19729.02    371.14 o 
   3   1   5     6142.78     5639.67    214.03 o 
   4   1   5    12413.21    11095.89    433.47 o 
   5   1   5     1713.93     1576.91    117.27 o 
   6   1   5     2049.35     2236.79    254.30 o 
   7   1   5     1166.57     1153.69    280.11 o 
   8   1   5     1170.57      829.02    263.89 o 
   9   1   5     3873.38     3519.41    452.41 o 
  10   1   5      841.14      841.53    299.03 o 
  11   1   5      360.56        1.18    168.51 o 
 -11   2   5       52.42       60.28    199.53 o 
 -10   2   5     9409.55    10447.52    571.64 o 
  -9   2   5     1917.44     2029.44    294.78 o 
  -8   2   5     4827.66     4467.82    301.30 o 
  -7   2   5      861.26      745.21    142.01 o 
  -6   2   5    24215.33    24304.01    687.26 o 
  -5   2   5     8274.58     8231.22    302.87 o 
  -4   2   5       89.75       96.67     46.11 o 
  -3   2   5     3575.97     3467.43    148.21 o 
  -2   2   5    11663.88    11576.76    274.35 o 
  -1   2   5    11470.30    11174.86    294.23 o 
   0   2   5    26223.12    26392.12    472.96 o 
   1   2   5      342.57      258.26     64.53 o 
   2   2   5    29518.46    28846.27    636.97 o 
   3   2   5    14394.99    14567.78    393.77 o 
   4   2   5    43514.23    42385.95    764.75 o 
   5   2   5      345.30      350.02     98.79 o 
   6   2   5    22946.02    22298.40    619.20 o 
   7   2   5     7717.75     7693.68    397.35 o 
   8   2   5     6340.02     5804.21    481.07 o 
   9   2   5       78.67      406.22    172.11 o 
  10   2   5     1185.08     1177.99    285.27 o 
  11   2   5     1854.53     1723.30    389.32 o 
 -11   3   5     1176.90     1226.80    326.07 o 
 -10   3   5      440.67      458.60    196.47 o 
  -9   3   5      139.04      -23.52    143.90 o 
  -8   3   5    16228.80    16792.66    697.20 o 
  -7   3   5     3162.09     2860.16    239.49 o 
  -6   3   5      170.46      -46.42     85.21 o 
  -5   3   5      732.12      672.08     99.05 o 
  -4   3   5    26900.16    28229.23    445.28 o 
  -3   3   5    31538.33    32249.76    565.31 o 
  -2   3   5     1426.30     1251.62    181.54 o 
  -1   3   5      839.59      820.64     91.94 o 
   0   3   5    10958.57    10437.67    307.65 o 
   1   3   5    25776.41    26666.50    618.88 o 
   2   3   5    33065.45    33716.99    747.17 o 
   3   3   5        5.58       62.86     73.79 o 
   4   3   5    16532.89    15639.59    735.72 o 
   5   3   5    14017.00    13392.27    610.46 o 
   6   3   5     5077.22     4754.94    301.98 o 
   7   3   5     3559.68     3810.59    292.40 o 
   8   3   5     2848.34     2517.15    327.00 o 
   9   3   5     5696.74     5720.72    457.86 o 
  10   3   5     1047.76      868.62    276.81 o 
  11   3   5      252.60      277.97    210.03 o 
 -11   4   5     4670.00     4797.31    788.47 o 
 -10   4   5      267.99      231.39    343.49 o 
  -9   4   5      774.39      617.58    225.89 o 
  -8   4   5      843.06      850.10    223.09 o 
  -7   4   5     3049.51     3574.12    337.92 o 
  -6   4   5     1098.84     1123.81    222.95 o 
  -5   4   5    13351.77    13528.04    569.72 o 
  -4   4   5      662.13      566.40    116.56 o 
  -3   4   5    10143.36     9472.41    448.15 o 
  -2   4   5     8726.34     8563.27    265.53 o 
  -1   4   5    52674.82    56932.49   1319.97 o 
   0   4   5    20183.40    21570.43    576.20 o 
   1   4   5    14759.69    13926.78    665.22 o 
   2   4   5     2942.28     2598.56    225.23 o 
   3   4   5     2175.60     1879.89    206.49 o 
   4   4   5     5754.89     5395.30    336.73 o 
   5   4   5       26.16      -54.53     95.71 o 
   6   4   5     3923.36     3857.94    333.76 o 
   7   4   5     3186.76     3172.78    324.68 o 
   8   4   5      762.49      664.65    223.62 o 
   9   4   5      393.33      273.42    177.62 o 
  10   4   5      920.88      741.49    323.86 o 
 -10   5   5       33.73      357.46    265.62 o 
  -9   5   5      624.06      713.80    231.88 o 
  -8   5   5     1304.59     1234.94    285.64 o 
  -7   5   5    12944.20    14040.77    687.49 o 
  -6   5   5      953.25      646.44    211.68 o 
  -5   5   5      411.37      356.91    144.92 o 
  -4   5   5     1765.68     1638.56    251.42 o 
  -3   5   5    65314.66    64410.63   1348.39 o 
  -2   5   5     3216.58     3109.98    170.20 o 
  -1   5   5     2719.66     2792.33    219.95 o 
   0   5   5     1642.83     1599.40    283.17 o 
   1   5   5    46689.62    48101.02   1038.32 o 
   2   5   5    11956.32    12490.19    641.09 o 
   3   5   5       10.09       45.46     86.66 o 
   4   5   5     4504.74     4273.62    330.28 o 
   5   5   5    15597.37    16537.28    657.95 o 
   6   5   5     1448.27     1627.33    273.02 o 
   7   5   5     3248.43     3340.46    362.63 o 
   8   5   5     1504.47     1200.34    331.98 o 
   9   5   5    11238.43    12853.72   1339.11 o 
  10   5   5      976.21      341.76    468.46 o 
 -10   6   5     5052.37     6604.07    745.08 o 
  -9   6   5      780.09      748.43    250.90 o 
  -8   6   5      110.66      191.41    201.60 o 
  -7   6   5      148.07      200.17    183.58 o 
  -6   6   5    20989.61    21874.77    876.92 o 
  -5   6   5     1055.40     1112.36    250.72 o 
  -4   6   5     1186.34     1208.01    246.28 o 
  -3   6   5     1514.05     1286.65    249.78 o 
  -2   6   5     5493.01     5037.94    263.14 o 
  -1   6   5     1892.50     1751.01    177.41 o 
   0   6   5     4235.05     4110.37    306.17 o 
   1   6   5     5320.13     5240.50    356.92 o 
   2   6   5     6200.05     6061.01    391.35 o 
   3   6   5      981.62     1147.52    214.57 o 
   4   6   5     8387.61     8395.64    483.01 o 
   5   6   5      799.56      851.13    209.04 o 
   6   6   5     4358.10     4256.39    383.01 o 
   7   6   5     1816.24     1731.82    391.63 o 
   8   6   5      841.62     1143.66    351.74 o 
   9   6   5       18.03       61.83    206.86 o 
  10   6   5        5.41     -187.50    243.59 o 
  -9   7   5      491.00      337.93    304.66 o 
  -8   7   5    10014.61    12117.87    752.79 o 
  -7   7   5      762.37      601.96    258.03 o 
  -6   7   5     1875.86     2195.10    384.99 o 
  -5   7   5      123.84     -116.70    141.92 o 
  -4   7   5    11778.10    11253.86    803.73 o 
  -3   7   5       34.42       51.59    164.15 o 
  -2   7   5    10040.16     9319.52    488.85 o 
  -1   7   5     2199.54     1895.15    213.63 o 
   0   7   5     6022.53     6187.44    340.47 o 
   1   7   5        1.49      -11.49     97.13 o 
   2   7   5    43519.22    45101.00   1366.86 o 
   3   7   5      411.27      440.47    171.29 o 
   4   7   5    15656.65    15111.37    699.14 o 
   5   7   5      477.01      717.11    209.80 o 
   6   7   5     9991.80     9382.96    856.26 o 
   7   7   5      172.64      103.06    234.09 o 
   8   7   5     5198.79     5700.31    978.96 o 
   9   7   5       27.60     -216.27    216.27 o 
  -9   8   5     1333.58     1228.11    461.43 o 
  -8   8   5       12.89      291.84    218.00 o 
  -7   8   5      182.14      425.38    286.67 o 
  -6   8   5     6238.50     5363.34    950.56 o 
  -5   8   5     8451.09     7363.99    733.31 o 
  -4   8   5     1095.37      641.06    301.27 o 
  -3   8   5      198.26      296.57    236.25 o 
  -2   8   5     3643.21     2872.65    507.61 o 
  -1   8   5    19352.90    20483.29    802.04 o 
   0   8   5      487.32      571.64    195.96 o 
   1   8   5     1594.18     1388.15    226.95 o 
   2   8   5     3102.63     3273.36    363.16 o 
   3   8   5     6056.02     6587.99    504.32 o 
   4   8   5     2806.25     2273.27    362.39 o 
   5   8   5     3468.24     3379.56    441.86 o 
   6   8   5     2401.51     3604.48    563.34 o 
   7   8   5     3583.69     3922.28    705.34 o 
   8   8   5      478.62      315.32    339.32 o 
  -8   9   5       54.39      318.42    323.44 o 
  -7   9   5     2288.60     3321.27    955.10 o 
  -6   9   5     2323.88     1254.98    419.63 o 
  -5   9   5      265.95      318.96    253.35 o 
  -4   9   5        6.41      -16.37    200.02 o 
  -3   9   5    14493.09    14354.98   1178.35 o 
  -2   9   5     2446.03     2814.92    540.33 o 
  -1   9   5     5747.10     5057.09    435.82 o 
   0   9   5     2257.80     2025.66    325.38 o 
   1   9   5    11922.06    11871.95    561.10 o 
   2   9   5      943.10      959.20    220.47 o 
   3   9   5      462.70      784.14    204.61 o 
   4   9   5      791.26      783.82    259.10 o 
   5   9   5     4025.27     4308.60    586.64 o 
   6   9   5      394.44      614.94    319.79 o 
   7   9   5      734.18      785.29    357.55 o 
   8   9   5      673.62      316.36    644.18 o 
  -7  10   5       62.81      346.80    324.96 o 
  -5  10   5     7607.40     6909.15   1056.59 o 
  -4  10   5       53.42      268.59    264.81 o 
  -3  10   5      428.95      634.56    310.77 o 
  -2  10   5      400.98      356.23    318.49 o 
  -1  10   5    15705.83    15747.14   1049.16 o 
   0  10   5     4473.96     4793.19    467.11 o 
   1  10   5      955.95     1016.93    264.00 o 
   2  10   5     2228.22     2488.82    309.04 o 
   3  10   5     5236.77     5597.11    442.44 o 
   4  10   5     6683.65     7372.77    604.77 o 
   5  10   5      191.25      142.11    217.29 o 
   6  10   5     3271.81     3176.54    496.76 o 
   7  10   5     2246.48     2323.11    464.22 o 
  -6  11   5      315.79       54.74    462.40 o 
  -5  11   5       31.02      226.09    310.35 o 
  -4  11   5     5155.23     4572.14   1014.56 o 
  -3  11   5      446.41      134.82    292.46 o 
  -2  11   5      102.06      -28.64    233.88 o 
  -1  11   5        0.74        5.56    249.19 o 
   0  11   5     1394.95     1509.92    491.18 o 
   1  11   5      434.85      489.48    253.04 o 
   2  11   5     4713.31     4975.09    555.10 o 
   3  11   5      175.23       49.58    204.14 o 
   4  11   5     3347.32     3687.76    493.34 o 
   5  11   5      444.23      969.97    331.41 o 
  -4  12   5      854.07     -176.30    404.08 o 
  -3  12   5       23.93      -36.51    268.31 o 
  -2  12   5     1622.10      517.54   1044.48 o 
  -1  12   5     2056.46     2149.22    659.14 o 
   0  12   5     4296.71     5293.94    672.65 o 
   1  12   5      644.94      411.92    352.75 o 
   2  12   5     2498.94     2071.17    478.03 o 
   3  12   5      343.82      140.69    355.42 o 
   4  12   5     5433.85     6668.95    787.88 o 
 -10   0   6      962.24     1228.91    443.47 o 
  -8   0   6       25.55      175.92    127.64 o 
  -6   0   6    15435.31    16088.82    498.22 o 
  -4   0   6      243.57      225.24     70.15 o 
  -2   0   6    76407.50    80784.45   1064.23 o 
   0   0   6     6865.50     7298.38    244.68 o 
   2   0   6    14960.71    15130.13    412.28 o 
   4   0   6     6419.04     5955.94    427.94 o 
   6   0   6     8713.22     9109.44    838.08 o 
   8   0   6     5093.56     5056.13    726.36 o 
  10   0   6     9205.41     8653.48   1052.81 o 
 -11   1   6       66.51      461.05    221.93 o 
 -10   1   6     4023.01     4068.25    363.93 o 
  -9   1   6     6123.43     5808.47    431.17 o 
  -8   1   6     8770.61     9091.26    392.00 o 
  -7   1   6       21.13       32.82     70.43 o 
  -6   1   6     6542.50     6167.53    252.21 o 
  -5   1   6    23209.53    23218.61    422.48 o 
  -4   1   6    63434.49    65561.33    747.98 o 
  -3   1   6      697.31      708.90     71.76 o 
  -2   1   6    16780.31    16625.70    292.25 o 
  -1   1   6    15538.60    15502.60    552.52 o 
   0   1   6    38164.62    39306.05    455.25 o 
   1   1   6    14707.65    13897.48    249.78 o 
   2   1   6    13875.65    13729.66    320.37 o 
   3   1   6    18874.80    18240.49    404.36 o 
   4   1   6    12189.74    12176.24    356.59 o 
   5   1   6     7437.82     7693.79    497.03 o 
   6   1   6       50.67      -53.00     90.94 o 
   7   1   6     2021.74     2336.89    391.63 o 
   8   1   6     7774.99     7655.35    624.42 o 
   9   1   6      919.64      326.82    322.66 o 
  10   1   6      231.52      182.29    169.78 o 
  11   1   6       81.10     -146.65    235.63 o 
 -11   2   6     4480.20     5380.75    546.00 o 
 -10   2   6       11.06     -104.38    142.41 o 
  -9   2   6      565.05      312.49    160.71 o 
  -8   2   6      822.26      695.38    159.59 o 
  -7   2   6    23796.88    25565.25    653.70 o 
  -6   2   6      140.46      199.76     83.58 o 
  -5   2   6       11.45        2.85     53.71 o 
  -4   2   6     3634.53     3323.79    172.11 o 
  -3   2   6     9739.98     9698.11    208.27 o 
  -2   2   6      652.42      605.34     86.55 o 
  -1   2   6    12342.16    11862.31    252.35 o 
   0   2   6     8304.75     8025.70    224.84 o 
   1   2   6    12577.26    12338.97    389.41 o 
   2   2   6     1193.35     1212.83     77.66 o 
   3   2   6    33562.47    33093.02    764.82 o 
   4   2   6     4573.16     4405.30    244.78 o 
   5   2   6    28884.26    28581.89    677.48 o 
   6   2   6      219.01      112.68     92.61 o 
   7   2   6     9123.51     9012.66    440.27 o 
   8   2   6     1514.26     1761.39    294.09 o 
   9   2   6     1218.68      942.07    245.83 o 
  10   2   6        9.35      136.39    146.93 o 
  11   2   6     2683.21     3822.95    512.45 o 
 -11   3   6      373.82      431.47    242.24 o 
 -10   3   6      901.32      813.19    229.40 o 
  -9   3   6    12599.04    12899.61    647.10 o 
  -8   3   6      942.82      870.56    224.11 o 
  -7   3   6     1111.90     1102.22    216.38 o 
  -6   3   6     1151.12      827.90    182.75 o 
  -5   3   6    15028.37    15421.48    436.79 o 
  -4   3   6     5959.15     5778.48    374.94 o 
  -3   3   6      331.74      363.09    116.83 o 
  -2   3   6      295.84      298.42    115.85 o 
  -1   3   6    12142.29    12441.20    488.18 o 
   0   3   6     4164.51     3979.06    197.61 o 
   1   3   6    18359.24    17614.87    624.83 o 
   2   3   6     2054.52     1892.27    186.92 o 
   3   3   6    46335.01    45800.08    962.26 o 
   4   3   6      369.45      273.89    106.98 o 
   5   3   6     9385.98     9217.18    388.29 o 
   6   3   6     4201.80     4308.48    293.36 o 
   7   3   6     8980.36     8814.43    435.28 o 
   8   3   6     3380.50     3356.47    329.66 o 
   9   3   6     1158.37     1422.71    295.26 o 
  10   3   6     1203.64      742.50    236.38 o 
 -11   4   6      482.24      338.69    263.06 o 
 -10   4   6     2501.04     3052.92    497.23 o 
  -9   4   6      116.57      161.15    162.36 o 
  -8   4   6     2897.94     3516.65    377.69 o 
  -7   4   6     1050.26      908.10    229.78 o 
  -6   4   6    16359.27    16285.58    706.69 o 
  -5   4   6      448.93      501.33    149.84 o 
  -4   4   6     6913.41     6182.86    383.58 o 
  -3   4   6      419.45      538.12    144.60 o 
  -2   4   6    58506.70    56894.11   1181.03 o 
  -1   4   6     3876.12     3537.30    180.44 o 
   0   4   6    39567.94    40685.45    840.26 o 
   1   4   6      763.16      594.72    136.11 o 
   2   4   6    24681.56    24427.00    685.03 o 
   3   4   6     5801.22     5763.44    343.01 o 
   4   4   6     1305.55     1335.25    216.20 o 
   5   4   6      998.29     1021.41    203.54 o 
   6   4   6    13296.05    13900.23    630.98 o 
   7   4   6     1459.75     1500.03    273.91 o 
   8   4   6      348.59      371.67    188.47 o 
   9   4   6      329.49      265.70    241.28 o 
  10   4   6     5613.07     6836.44   1016.83 o 
 -10   5   6      612.11     1025.85    374.46 o 
  -9   5   6       47.92       71.22    171.01 o 
  -8   5   6     2394.81     2764.31    401.77 o 
  -7   5   6      188.14      153.47    173.82 o 
  -6   5   6        7.52        8.77    132.86 o 
  -5   5   6      454.66      315.49    160.46 o 
  -4   5   6    31397.93    32041.03    944.89 o 
  -3   5   6       15.81      141.84    108.75 o 
  -2   5   6     2599.80     2249.36    164.37 o 
  -1   5   6       76.49       35.14     60.88 o 
   0   5   6    26496.20    26185.28    797.31 o 
   1   5   6     6641.21     6735.01    370.09 o 
   2   5   6      145.93       84.98     87.75 o 
   3   5   6      254.14      167.21    110.72 o 
   4   5   6     6553.80     6787.17    417.96 o 
   5   5   6     4279.86     4408.20    354.41 o 
   6   5   6     6257.41     6618.54    741.91 o 
   7   5   6      120.81      195.07    164.56 o 
   8   5   6     6593.30     7030.00    674.18 o 
   9   5   6      614.16      115.02    245.59 o 
  10   5   6      559.47       -4.76    237.31 o 
 -10   6   6      981.98     1724.80    725.42 o 
  -9   6   6      323.81      223.62    279.88 o 
  -8   6   6     1355.97     1568.27    335.23 o 
  -7   6   6    20350.09    21181.79   1506.55 o 
  -6   6   6     4822.68     4859.13    443.56 o 
  -5   6   6        1.17     -100.45    121.49 o 
  -4   6   6     2975.59     2656.96    365.96 o 
  -3   6   6    15331.41    15233.50    687.91 o 
  -2   6   6    18350.46    18420.28    829.41 o 
  -1   6   6     4504.73     4067.42    358.14 o 
   0   6   6     5709.70     5321.89    341.34 o 
   1   6   6    14178.94    14463.21    787.39 o 
   2   6   6    11104.67    11838.78    548.97 o 
   3   6   6    13310.15    14275.22    625.20 o 
   4   6   6     2254.16     2148.06    547.10 o 
   5   6   6    11543.44    11793.26    604.30 o 
   6   6   6     6467.89     6025.13    461.34 o 
   7   6   6      843.06      811.06    302.75 o 
   8   6   6       95.95      -29.49    201.91 o 
   9   6   6      986.03      384.88    599.87 o 
  -9   7   6     4695.26     5946.69    556.22 o 
  -8   7   6        7.36        4.82    204.34 o 
  -7   7   6      105.59      -67.39    167.91 o 
  -6   7   6      890.87      707.10    260.00 o 
  -5   7   6     4122.83     4393.10    619.59 o 
  -4   7   6     2005.75     2060.88    337.04 o 
  -3   7   6     1282.31      859.78    301.77 o 
  -2   7   6     1880.44     1743.81    267.53 o 
  -1   7   6     1256.81     1381.13    177.56 o 
   0   7   6     1219.97     1432.91    243.71 o 
   1   7   6    22418.59    23289.91    810.81 o 
   2   7   6      416.86      471.57    164.03 o 
   3   7   6    15548.61    15823.91    707.11 o 
   4   7   6        7.21       96.58    146.25 o 
   5   7   6    11920.56    12644.69    669.26 o 
   6   7   6      167.85       12.75    157.15 o 
   7   7   6     4587.97     4262.30    591.05 o 
   8   7   6      245.58      205.06    332.69 o 
   9   7   6     2304.65     2963.01    960.78 o 
  -9   8   6      267.30      245.95    351.26 o 
  -8   8   6      210.23       65.25    205.69 o 
  -7   8   6     9416.16    10684.32    893.54 o 
  -6   8   6     3317.10     3193.96    605.54 o 
  -5   8   6      317.98      311.86    253.60 o 
  -4   8   6      177.40      137.30    201.76 o 
  -3   8   6     7649.08     8783.54    757.93 o 
  -2   8   6    11556.81    10389.45    794.46 o 
  -1   8   6     2862.44     2872.67    335.73 o 
   0   8   6     2137.37     2072.53    258.36 o 
   1   8   6     8070.38     7947.76    512.14 o 
   2   8   6     4350.89     4233.68    522.12 o 
   3   8   6     3902.73     4487.55    433.07 o 
   4   8   6      662.71      771.02    231.96 o 
   5   8   6     7099.11     6898.81    539.80 o 
   6   8   6     3006.96     3158.86    574.55 o 
   7   8   6      217.79      267.28    250.96 o 
   8   8   6     1997.77      571.72    769.72 o 
  -8   9   6     2478.44      523.84    690.95 o 
  -7   9   6      118.55       46.30    262.00 o 
  -6   9   6      688.30      643.00    317.61 o 
  -5   9   6       42.96      306.06    281.87 o 
  -4   9   6    15254.27    15299.11   1053.94 o 
  -3   9   6     2006.68     1778.51    450.41 o 
  -2   9   6     3588.81     3537.93    593.55 o 
  -1   9   6      288.97      149.01    199.46 o 
   0   9   6    13271.95    14686.31    737.93 o 
   1   9   6       29.74       41.39    128.02 o 
   2   9   6     2604.83     3077.80    334.12 o 
   3   9   6      493.34      443.07    217.43 o 
   4   9   6     6246.28     7283.26    580.32 o 
   5   9   6      283.16      398.87    270.91 o 
   6   9   6      421.57      404.59    315.51 o 
   7   9   6      182.84     -134.03    270.97 o 
  -7  10   6     1927.75      369.97   1348.01 o 
  -5  10   6       69.62      172.09    266.76 o 
  -4  10   6        6.91      165.61    239.61 o 
  -3  10   6       99.92      379.87    290.31 o 
  -2  10   6     9212.82     7442.40    763.27 o 
  -1  10   6     2394.75     2059.84    497.03 o 
   0  10   6     1315.94      846.20    263.37 o 
   1  10   6       41.95      204.86    182.32 o 
   2  10   6     3231.06     3267.15    477.51 o 
   3  10   6     6212.44     6294.63    467.00 o 
   4  10   6        0.83      -18.84    184.48 o 
   5  10   6      519.87      405.83    252.07 o 
   6  10   6     1516.17     1243.21    341.84 o 
  -6  11   6       10.66     -280.93    280.93 o 
  -5  11   6     6667.90     5405.30   1001.30 o 
  -4  11   6      130.99     -105.48    275.89 o 
  -3  11   6       27.18       67.81    240.53 o 
  -2  11   6      251.02      127.06    238.39 o 
  -1  11   6     5032.59     5075.13    784.87 o 
   0  11   6      709.79     1108.06    393.00 o 
   1  11   6     5823.59     6070.55    552.42 o 
   2  11   6      122.96     -195.97    195.97 o 
   3  11   6     7082.32     7032.76    626.92 o 
   4  11   6     1435.89     1720.88    361.98 o 
   5  11   6     1465.72     1868.20    367.82 o 
  -4  12   6       69.63     -198.18    288.45 o 
  -3  12   6      761.10      107.50    329.29 o 
  -2  12   6     1686.83      224.35    289.52 o 
  -1  12   6     1806.98      380.24    503.87 o 
   0  12   6      795.33     1155.08    404.46 o 
   1  12   6     1317.93     1649.56    576.58 o 
   2  12   6      454.55      893.66    305.17 o 
   3  12   6     4591.07     4065.72    668.91 o 
 -11   0   7      621.22      661.22    355.99 o 
  -9   0   7     3820.23     4246.62    418.96 o 
  -7   0   7     5019.03     4950.28    384.86 o 
  -5   0   7     7402.91     7223.21    310.82 o 
  -3   0   7    39193.37    39312.47    695.50 o 
  -1   0   7    23759.46    21983.50    505.41 o 
   1   0   7     7643.59     7390.56    227.26 o 
   3   0   7      351.43      365.07    174.58 o 
   5   0   7     7673.78     7944.51    524.96 o 
   7   0   7     4657.61     3844.64    622.22 o 
   9   0   7     3105.43     3105.78    740.37 o 
 -11   1   7      616.45     1118.16    300.45 o 
 -10   1   7     3396.09     3818.83    445.05 o 
  -9   1   7     5131.88     5245.87    393.75 o 
  -8   1   7       68.47       29.84    108.90 o 
  -7   1   7       24.42       22.04     70.75 o 
  -6   1   7    11062.31    10680.03    330.20 o 
  -5   1   7    38211.22    38751.30    535.66 o 
  -4   1   7       34.64       65.60     38.42 o 
  -3   1   7      783.54      764.56     71.13 o 
  -2   1   7     4042.64     3891.93    140.22 o 
  -1   1   7    41353.79    41187.01    517.72 o 
   0   1   7    17291.60    16445.26    329.15 o 
   1   1   7     5877.96     5786.70    150.93 o 
   2   1   7    10339.66     9848.74    228.17 o 
   3   1   7    27766.29    27445.77    540.49 o 
   4   1   7    10700.65    10304.78    338.61 o 
   5   1   7     1516.49     1488.06    192.71 o 
   6   1   7     6155.35     6027.21    390.09 o 
   7   1   7    21410.80    21558.42    832.79 o 
   8   1   7     1249.16     1235.15    269.11 o 
   9   1   7      434.33      433.15    192.11 o 
  10   1   7      415.22       61.59    146.33 o 
 -11   2   7        5.53     -202.82    202.82 o 
 -10   2   7       13.23     -133.46    133.46 o 
  -9   2   7       85.51       62.52    137.86 o 
  -8   2   7    20840.89    21590.58    826.47 o 
  -7   2   7      158.01      279.24    126.91 o 
  -6   2   7      540.30      447.50    101.68 o 
  -5   2   7       76.09       99.45     58.72 o 
  -4   2   7    20129.35    20242.88    524.70 o 
  -3   2   7      463.03      442.18     80.33 o 
  -2   2   7     6065.52     5923.04    234.20 o 
  -1   2   7     1784.60     1737.11    123.13 o 
   0   2   7    14096.98    13400.94    312.74 o 
   1   2   7     2465.41     2619.13    161.32 o 
   2   2   7    33274.05    32503.36    463.58 o 
   3   2   7     4772.48     4883.95    258.58 o 
   4   2   7    27595.06    26087.30    620.34 o 
   5   2   7      464.15      430.17    121.47 o 
   6   2   7     5266.21     5145.67    323.41 o 
   7   2   7      217.21      211.41    152.83 o 
   8   2   7     3133.77     3134.02    372.59 o 
   9   2   7       71.53      164.36    157.76 o 
  10   2   7     3042.70     1717.99   1968.33 o 
 -11   3   7      927.10      850.75    322.36 o 
 -10   3   7     4849.84     4731.90    429.77 o 
  -9   3   7       30.64        5.09    144.91 o 
  -8   3   7       62.98      155.88    147.62 o 
  -7   3   7     1372.83     1332.65    242.83 o 
  -6   3   7    20348.13    20395.12    703.57 o 
  -5   3   7     1782.06     1757.59    245.90 o 
  -4   3   7     3984.56     3665.09    281.33 o 
  -3   3   7     2770.82     2612.03    269.95 o 
  -2   3   7     9667.59     8768.93    407.79 o 
  -1   3   7      337.91      306.23     45.55 o 
   0   3   7    27090.41    26635.87    550.63 o 
   1   3   7     9018.75     8900.94    563.83 o 
   2   3   7    41001.27    40451.96    879.17 o 
   3   3   7       27.70      102.14     83.30 o 
   4   3   7    16292.98    15944.61    976.14 o 
   5   3   7      103.76       91.50    112.91 o 
   6   3   7    15946.23    15757.51    559.52 o 
   7   3   7     1126.08      819.69    180.14 o 
   8   3   7     2475.50     2262.36    295.19 o 
   9   3   7      127.57      146.98    171.37 o 
  10   3   7      771.59      146.98    167.86 o 
 -10   4   7       17.74      210.27    226.66 o 
  -9   4   7     2127.19     1845.04    341.54 o 
  -8   4   7     2625.71     3041.73    378.38 o 
  -7   4   7    15856.89    16826.37   1043.48 o 
  -6   4   7      120.64       44.21    121.06 o 
  -5   4   7      341.04      223.79    132.61 o 
  -4   4   7     3562.31     3741.13    315.11 o 
  -3   4   7    69355.52    68941.95   1421.43 o 
  -2   4   7      125.32      133.95    120.89 o 
  -1   4   7     9026.61     8801.12    276.15 o 
   0   4   7      672.01      547.29    112.46 o 
   1   4   7    38048.85    41257.91    908.17 o 
   2   4   7      322.50       72.07     83.69 o 
   3   4   7      161.70      233.03    105.92 o 
   4   4   7     1094.11     1001.90    192.23 o 
   5   4   7    23260.64    22949.30    984.75 o 
   6   4   7       85.94       10.44    130.42 o 
   7   4   7     2263.98     1930.65    318.19 o 
   8   4   7      457.26      422.74    213.94 o 
  10   4   7      175.02       -8.63    306.00 o 
 -10   5   7     1180.50      953.07    332.83 o 
  -9   5   7     1259.81     1152.58    292.79 o 
  -8   5   7      304.88      345.47    203.57 o 
  -7   5   7     2373.71     2983.17    378.08 o 
  -6   5   7     1276.39     1052.14    249.96 o 
  -5   5   7    18566.02    19238.13    762.24 o 
  -4   5   7     3413.60     3282.93    340.15 o 
  -3   5   7     7909.56     7632.50    460.11 o 
  -2   5   7      247.96      197.86    140.73 o 
  -1   5   7    16177.51    18138.47    890.93 o 
   0   5   7      396.02      475.83    122.39 o 
   1   5   7     7501.87     7573.92    396.02 o 
   2   5   7      605.19      571.24    155.33 o 
   3   5   7     2654.68     2580.21    273.87 o 
   4   5   7      436.42      499.31    170.65 o 
   5   5   7      524.14      596.61    190.03 o 
   6   5   7      221.35      257.56    173.09 o 
   7   5   7     6781.70     5907.57    473.85 o 
   8   5   7      195.83      278.05    236.72 o 
   9   5   7       91.75       19.73    195.10 o 
  10   5   7      296.99        4.86    248.41 o 
 -10   6   7      331.50       92.19    432.67 o 
  -9   6   7       21.34     -185.47    187.84 o 
  -8   6   7     8691.91     8794.30    625.84 o 
  -7   6   7     5432.35     6355.97    519.84 o 
  -6   6   7       28.28       -0.44    155.62 o 
  -5   6   7       25.19       34.82    151.04 o 
  -4   6   7    10381.10    10005.86   1012.68 o 
  -3   6   7    16851.09    14881.69    696.41 o 
  -2   6   7     6611.04     5828.01    544.78 o 
  -1   6   7     1550.00     1691.16    365.95 o 
   0   6   7     6356.52     6439.18    647.69 o 
   1   6   7    14865.36    15646.93    617.82 o 
   2   6   7    22005.57    21607.35    759.19 o 
   3   6   7      227.14      292.87    149.14 o 
   4   6   7    17097.25    16790.93    712.30 o 
   5   6   7     6815.28     7168.90    487.03 o 
   6   6   7     6015.44     6790.06    500.76 o 
   7   6   7      168.75      262.76    204.47 o 
   8   6   7     1996.30     1525.85    956.43 o 
   9   6   7     2983.92     1156.31   1503.09 o 
  -9   7   7      144.96      419.18    233.21 o 
  -8   7   7      101.65      245.80    216.65 o 
  -7   7   7       37.19      179.10    196.14 o 
  -6   7   7    10908.85    11329.69    696.97 o 
  -5   7   7     1687.21     1517.03    328.07 o 
  -4   7   7       40.91       15.06    154.78 o 
  -3   7   7       16.87      124.43    197.44 o 
  -2   7   7     4511.89     4541.63    534.63 o 
  -1   7   7     1604.46     1658.73    386.53 o 
   0   7   7     7953.63     7484.88    845.84 o 
   1   7   7      250.95      353.93    149.62 o 
   2   7   7    15222.27    15509.97    814.34 o 
   3   7   7       40.45     -120.57    120.57 o 
   4   7   7     4982.57     5580.30    453.71 o 
   5   7   7      396.49      233.86    171.90 o 
   6   7   7     4465.57     5019.04    458.02 o 
   7   7   7     1093.03      910.58    340.09 o 
   8   7   7      786.40      331.97    224.78 o 
   9   7   7      141.34      103.60    286.36 o 
  -8   8   7     2668.61     2424.43    560.85 o 
  -7   8   7      808.72      761.43    292.77 o 
  -6   8   7     1339.75     1220.35    322.64 o 
  -5   8   7       40.10      419.42    277.20 o 
  -4   8   7     3323.00     3402.18    593.32 o 
  -3   8   7     8544.29     8294.54   1251.44 o 
  -2   8   7     5065.54     4725.13    578.13 o 
  -1   8   7     3684.63     4338.76    390.52 o 
   0   8   7     4880.01     5537.31    618.92 o 
   1   8   7     1929.95     2281.74    326.08 o 
   2   8   7     5352.17     5520.64    451.30 o 
   3   8   7      513.18      366.54    192.79 o 
   4   8   7    10952.33    11236.77    793.15 o 
   5   8   7     1075.04     1059.66    283.64 o 
   6   8   7     2568.07     2558.73    516.82 o 
   7   8   7      232.21      179.67    268.30 o 
   8   8   7     2402.11     1865.60    498.30 o 
  -8   9   7        9.52        2.89    281.40 o 
  -7   9   7      725.86      281.37    309.03 o 
  -6   9   7       17.75     -132.86    240.33 o 
  -5   9   7    13493.31    14717.73   1675.78 o 
  -4   9   7        2.21     -139.55    225.33 o 
  -3   9   7     3452.38     2589.08    542.85 o 
  -2   9   7        7.81      -28.33    216.30 o 
  -1   9   7    19546.74    21076.82   2126.07 o 
   0   9   7      787.80      612.67    219.94 o 
   1   9   7     2021.99     2050.21    401.26 o 
   2   9   7      345.94      157.29    175.36 o 
   3   9   7     5427.44     5502.90    505.93 o 
   4   9   7      839.03      581.53    249.45 o 
   5   9   7      899.32     1017.68    361.68 o 
   6   9   7        4.57      138.19    237.53 o 
   7   9   7     6839.74     6530.23    772.18 o 
  -7  10   7     1899.85      304.20    790.17 o 
  -6  10   7      825.51      163.66    314.27 o 
  -5  10   7      466.35     -158.42    342.35 o 
  -4  10   7      852.02      141.43    297.06 o 
  -3  10   7     7488.29     6796.28    749.79 o 
  -2  10   7       93.86      -95.61    236.36 o 
  -1  10   7     1829.64     1479.32    418.75 o 
   0  10   7      642.77      372.35    310.48 o 
   1  10   7     3827.82     4363.01    505.32 o 
   2  10   7     1481.09     2115.50    394.88 o 
   3  10   7      308.75     -100.28    204.39 o 
   4  10   7     1807.67     2163.75    393.31 o 
   5  10   7     2350.94     2734.67    625.44 o 
   6  10   7      173.97      120.67    282.60 o 
  -5  11   7      989.03      247.10    513.15 o 
  -4  11   7      544.40      364.41    295.00 o 
  -3  11   7        2.44      226.10    248.32 o 
  -2  11   7     2991.02     1001.18   1517.29 o 
  -1  11   7      299.65      345.02    305.39 o 
   0  11   7     7327.78     7185.98    773.53 o 
   1  11   7       76.45      -65.87    257.74 o 
   2  11   7     6886.56     6427.15    587.29 o 
   3  11   7      899.01     1289.10    369.24 o 
   4  11   7     5044.15     4632.66    696.22 o 
   5  11   7       40.13      288.45    367.97 o 
  -3  12   7     2072.63     1260.16   1351.61 o 
  -2  12   7      200.96     -271.23    271.23 o 
  -1  12   7     1031.11      248.05    418.09 o 
   0  12   7     1745.96      687.71   1029.14 o 
   1  12   7      515.14      916.06    391.12 o 
   2  12   7     1369.43      903.67    454.40 o 
   3  12   7       80.36      139.97    306.55 o 
 -10   0   8     5763.11     6451.29    810.06 o 
  -8   0   8     9419.13     9486.88    570.17 o 
  -6   0   8     5927.84     5382.62    292.65 o 
  -4   0   8    49571.30    49706.14    862.63 o 
  -2   0   8    27554.47    26494.78    589.50 o 
   0   0   8    27256.63    26691.35    571.18 o 
   2   0   8    19354.71    19488.81    430.78 o 
   4   0   8    12975.68    13179.41    913.44 o 
   6   0   8     4717.66     5117.48    485.36 o 
   8   0   8    20686.20    20752.81   1502.71 o 
 -11   1   8     1655.82     2310.89    435.08 o 
 -10   1   8      439.37      377.74    227.85 o 
  -9   1   8      347.19      553.88    189.93 o 
  -8   1   8       44.15       75.35    124.13 o 
  -7   1   8     9226.63     9276.76    383.84 o 
  -6   1   8     8741.31     8420.29    294.18 o 
  -5   1   8       53.09        0.46     45.02 o 
  -4   1   8      277.29      222.75     52.73 o 
  -3   1   8     3384.40     3159.32    131.42 o 
  -2   1   8    22032.01    21910.35    416.61 o 
  -1   1   8    12624.79    12079.11    279.98 o 
   0   1   8      146.55      189.71     52.95 o 
   1   1   8    13687.96    13358.18    251.62 o 
   2   1   8     5967.05     5720.85    218.66 o 
   3   1   8    15480.85    14522.84    412.59 o 
   4   1   8     5508.58     5105.51    246.73 o 
   5   1   8    10287.65     9813.84    369.85 o 
   6   1   8    12598.32    12457.62    495.80 o 
   7   1   8     1211.92     1211.50    210.48 o 
   8   1   8     2892.53     2778.30    350.79 o 
   9   1   8      721.96      647.11    202.00 o 
  10   1   8     4894.33     5683.65    901.70 o 
 -11   2   8      237.27      305.55    325.12 o 
 -10   2   8      377.53      685.60    210.43 o 
  -9   2   8    11673.64    12571.02    615.62 o 
  -8   2   8     1068.72     1123.97    224.44 o 
  -7   2   8      175.36      106.55    132.34 o 
  -6   2   8     1581.61     1931.95    250.81 o 
  -5   2   8    22447.16    22155.43    500.84 o 
  -4   2   8     3039.06     2893.97    133.43 o 
  -3   2   8     1606.06     1532.25    135.89 o 
  -2   2   8    12980.13    12311.85    358.28 o 
  -1   2   8    24403.73    24334.58    454.75 o 
   0   2   8     3771.63     3782.27    145.32 o 
   1   2   8    29858.24    29957.79    555.98 o 
   2   2   8     9087.21     8657.42    229.36 o 
   3   2   8    35524.26    32802.50    713.76 o 
   4   2   8      500.89      308.50    104.50 o 
   5   2   8     4989.05     4787.54    294.67 o 
   6   2   8     2005.58     2349.76    270.71 o 
   7   2   8     5611.00     5579.44    430.33 o 
   8   2   8      372.41      284.10    161.39 o 
   9   2   8     1413.99      391.10    327.97 o 
  10   2   8      149.89      -34.31    149.59 o 
 -11   3   8     2663.55     2482.86    474.38 o 
 -10   3   8      584.70      327.68    200.20 o 
  -9   3   8       49.72       72.12    172.14 o 
  -8   3   8     1819.09     1516.95    268.94 o 
  -7   3   8     8771.89     8896.49    498.65 o 
  -6   3   8     5491.45     4987.32    364.60 o 
  -5   3   8      318.86      383.28    133.44 o 
  -4   3   8     9268.01     8867.15    705.96 o 
  -3   3   8     4661.89     4377.93    207.69 o 
  -2   3   8    18512.88    17800.64    550.61 o 
  -1   3   8    16226.74    15649.65    390.44 o 
   0   3   8    15007.50    13962.09    353.17 o 
   1   3   8    17011.36    16375.84    544.80 o 
   2   3   8     4453.22     3989.90    274.66 o 
   3   3   8    16660.22    15764.83    568.24 o 
   4   3   8     1239.37      985.71    193.86 o 
   5   3   8    12059.98    11913.28    561.08 o 
   6   3   8     4301.58     3817.01    351.38 o 
   7   3   8     3015.37     3053.43    295.08 o 
   8   3   8       34.96      171.53    145.11 o 
   9   3   8      739.65        8.45    140.89 o 
 -10   4   8      436.69      224.98    268.24 o 
  -9   4   8     2262.35     2570.11    473.67 o 
  -8   4   8     2613.18     2820.54    382.11 o 
  -7   4   8        6.72      -80.17    136.50 o 
  -6   4   8       86.41      187.10    135.44 o 
  -5   4   8     7339.45     7338.39    448.39 o 
  -4   4   8    26309.42    27704.98    846.63 o 
  -3   4   8      216.41      211.63    124.75 o 
  -2   4   8     1103.29      940.02    193.24 o 
  -1   4   8     8116.94     7674.96    434.08 o 
   0   4   8    14636.18    14575.14    674.07 o 
   1   4   8     2699.03     2461.72    222.79 o 
   2   4   8       22.71       97.22    115.89 o 
   3   4   8     4500.43     3948.33    307.86 o 
   4   4   8     9740.78     9399.23    486.22 o 
   5   4   8      119.99      251.75    143.51 o 
   6   4   8     4940.92     4820.51    409.06 o 
   7   4   8     1540.64     1537.28    301.58 o 
   8   4   8    10438.27    11379.80    684.10 o 
   9   4   8        2.25       39.80    177.93 o 
  10   4   8     1208.25       90.28    235.65 o 
 -10   5   8     1431.48     2023.53    630.74 o 
  -9   5   8      102.86      294.02    209.12 o 
  -8   5   8     3956.55     3427.97    450.25 o 
  -7   5   8     3870.03     3859.67    433.05 o 
  -6   5   8    16222.47    17628.71   1061.72 o 
  -5   5   8      240.85      216.73    160.04 o 
  -4   5   8    13009.58    12241.03    786.21 o 
  -3   5   8     2219.37     2070.05    329.99 o 
  -2   5   8    32439.05    32276.88    972.88 o 
  -1   5   8     1311.66     1313.74    249.49 o 
   0   5   8    16701.58    16213.14    547.39 o 
   1   5   8     3273.19     3021.38    328.50 o 
   2   5   8    13335.33    13249.56    559.19 o 
   3   5   8      225.90      174.33    125.38 o 
   4   5   8       42.17      108.50    135.82 o 
   5   5   8     3007.84     3153.17    343.40 o 
   6   5   8    10805.12    11554.33    781.86 o 
   7   5   8       32.45       59.15    153.09 o 
   8   5   8      126.71      209.64    199.76 o 
   9   5   8        3.64     -177.82    177.82 o 
 -10   6   8       10.70      176.28    551.02 o 
  -9   6   8     4287.00     3465.95    491.20 o 
  -8   6   8     1890.83     2476.70    400.18 o 
  -7   6   8      576.18      351.23    361.37 o 
  -6   6   8        0.17      -97.23    146.20 o 
  -5   6   8     5492.44     5684.89    458.35 o 
  -4   6   8     9684.39     8527.34    546.24 o 
  -3   6   8     1317.95      869.62    225.97 o 
  -2   6   8      141.12       99.31    156.91 o 
  -1   6   8     1921.80     1833.12    383.43 o 
   0   6   8     5518.23     5250.02    338.28 o 
   1   6   8    25039.58    25752.12    811.07 o 
   2   6   8       19.24       73.02    112.46 o 
   3   6   8     6178.19     6391.34    442.29 o 
   4   6   8     2189.28     2373.84    324.03 o 
   5   6   8     5567.28     6712.23    499.42 o 
   6   6   8      954.06      887.45    253.60 o 
   7   6   8     1953.95     2044.23    357.72 o 
   8   6   8     1899.22      391.72   1126.66 o 
   9   6   8     2615.30     3081.17    908.90 o 
  -9   7   8      248.70     -210.78    210.78 o 
  -8   7   8       96.84       70.46    224.56 o 
  -7   7   8    12549.38    12701.95    768.39 o 
  -6   7   8      190.72      444.07    223.25 o 
  -5   7   8       26.22       91.14    171.94 o 
  -4   7   8       57.25       26.26    168.75 o 
  -3   7   8    12386.71    12036.60    869.51 o 
  -2   7   8      647.56      940.03    323.91 o 
  -1   7   8     4815.36     5553.10    602.44 o 
   0   7   8      111.45      319.70    250.31 o 
   1   7   8    20234.05    21593.13    939.94 o 
   2   7   8      110.11     -121.63    121.63 o 
   3   7   8     1346.16     1833.19    310.32 o 
   4   7   8     2678.09     2504.59    369.42 o 
   5   7   8    18672.69    18640.17    842.64 o 
   6   7   8       41.51      -54.90    171.40 o 
   7   7   8      447.35      392.84    351.44 o 
   8   7   8      775.68       11.71    308.08 o 
  -8   8   8      727.40      889.15    295.88 o 
  -7   8   8      164.14      290.78    232.18 o 
  -6   8   8     1103.41     1312.11    342.84 o 
  -5   8   8     1104.08     1448.98    427.62 o 
  -4   8   8     8393.00     9202.18   2039.91 o 
  -3   8   8     1008.83      771.50    319.89 o 
  -2   8   8     8726.18     9324.19    791.98 o 
  -1   8   8     1552.33     1963.93    800.78 o 
   0   8   8     4584.95     5225.17    612.98 o 
   1   8   8     5528.96     6683.01    686.51 o 
   2   8   8     3883.62     3827.80    397.81 o 
   3   8   8     2779.28     2722.43    376.14 o 
   4   8   8     4149.35     4151.15    439.57 o 
   5   8   8     2681.15     2637.40    410.15 o 
   6   8   8      275.90      196.63    239.71 o 
   7   8   8     1680.96     1808.26    457.10 o 
   8   8   8     4263.51     4752.88    790.51 o 
  -7   9   8      236.08      197.73    451.80 o 
  -6   9   8     7917.84     6190.36   1380.39 o 
  -5   9   8       26.57      -53.04    391.02 o 
  -4   9   8     1608.29      987.09    856.83 o 
  -3   9   8     1444.51     1307.04    393.82 o 
  -2   9   8    13653.69    13468.30   1175.89 o 
  -1   9   8       56.02      -67.37    206.91 o 
   0   9   8     2454.89     2337.45    370.25 o 
   1   9   8     1310.12     1385.64    414.75 o 
   2   9   8     2754.69     2996.84    580.70 o 
   3   9   8       57.60     -156.73    156.73 o 
   4   9   8      635.02      969.76    294.86 o 
   5   9   8      334.67       96.39    226.91 o 
   6   9   8     4133.15     4924.13    664.70 o 
   7   9   8      416.69      499.27    370.13 o 
  -6  10   8     1197.31      492.12    368.88 o 
  -5  10   8     4944.63     5125.05   1242.92 o 
  -4  10   8     6418.13     6052.89    983.88 o 
  -3  10   8       21.55      -82.29    248.41 o 
  -2  10   8     1772.84     1253.09    409.28 o 
  -1  10   8     2266.88     2082.94    882.39 o 
   0  10   8     5235.14     5652.38    695.52 o 
   1  10   8     1897.05     1849.91    357.40 o 
   2  10   8      284.88      501.75    235.31 o 
   3  10   8     4344.58     3696.63    671.09 o 
   4  10   8     2918.57     2731.74    589.50 o 
   5  10   8      264.90      252.38    275.34 o 
   6  10   8       13.00       57.06    273.06 o 
  -5  11   8       12.31       28.71    290.20 o 
  -4  11   8        1.66     -203.32    264.64 o 
  -3  11   8      751.43      430.10    478.88 o 
  -2  11   8      576.44      255.18    248.92 o 
  -1  11   8     4619.55     1805.90   1764.59 o 
   0  11   8       14.03     -218.91    218.91 o 
   1  11   8     1868.49      743.21   1496.46 o 
   2  11   8      462.92      526.06    303.59 o 
   3  11   8     4194.74     4644.02    574.41 o 
   4  11   8      173.70     -118.50    306.59 o 
  -3  12   8      322.58      253.73    368.86 o 
  -2  12   8      379.21      141.40    332.07 o 
  -1  12   8     3293.31     1392.46   1334.38 o 
   0  12   8      269.54      199.27    537.58 o 
   1  12   8     1063.57      463.13    877.09 o 
   2  12   8        0.88      178.87    353.41 o 
 -11   0   9     1170.81     1572.02    543.82 o 
  -9   0   9     3688.34     4283.19    652.89 o 
  -7   0   9     1421.03     1207.47    237.74 o 
  -5   0   9    47627.36    48648.23    910.27 o 
  -3   0   9    20470.00    19326.09    508.60 o 
  -1   0   9   123176.09   129057.53   1700.80 o 
   1   0   9     4649.32     4241.28    417.33 o 
   3   0   9    44134.82    44624.38    925.40 o 
   5   0   9      306.35      116.20    182.44 o 
   9   0   9      153.10      -61.72    159.75 o 
 -11   1   9      134.95      237.34    264.14 o 
 -10   1   9       65.47      177.70    215.19 o 
  -9   1   9     1435.13     1371.84    329.29 o 
  -8   1   9     5036.71     5094.37    382.13 o 
  -7   1   9     2086.77     1917.62    250.30 o 
  -6   1   9       87.63      130.75     82.87 o 
  -5   1   9     4321.06     4350.16    178.36 o 
  -4   1   9     5161.15     4811.83    174.58 o 
  -3   1   9     4443.50     4239.31    162.18 o 
  -2   1   9    13581.35    13616.92    305.47 o 
  -1   1   9    18894.98    18765.09    394.71 o 
   0   1   9     6046.20     5518.12    245.80 o 
   1   1   9     1690.80     1663.28     99.69 o 
   2   1   9     9067.30     8671.47    235.44 o 
   3   1   9      784.11      797.81    120.25 o 
   4   1   9     8459.43     7433.98    307.97 o 
   5   1   9     1725.01     1645.31    191.26 o 
   6   1   9       86.16      115.27     97.89 o 
   7   1   9      604.56      563.57    172.99 o 
   8   1   9      484.69      320.30    177.79 o 
  10   1   9      544.01      157.89    199.85 o 
 -11   2   9        0.31      109.25    248.34 o 
 -10   2   9     8016.97     8843.59    968.36 o 
  -9   2   9     1978.85     2584.90    390.13 o 
  -8   2   9      238.57      428.33    170.43 o 
  -7   2   9        8.96      -35.28     93.37 o 
  -6   2   9    14128.19    14055.47    484.91 o 
  -5   2   9     7804.94     7000.12    382.16 o 
  -4   2   9      855.31      761.03    112.50 o 
  -3   2   9      536.86      538.89    106.52 o 
  -2   2   9    19055.07    18139.42    358.94 o 
  -1   2   9     9380.32     9385.19    256.60 o 
   0   2   9    24728.92    24534.81    367.70 o 
   1   2   9      714.04      725.06     75.96 o 
   2   2   9    39097.77    37983.70    568.58 o 
   3   2   9     5919.90     5288.22    290.09 o 
   4   2   9     7206.19     6491.51    343.21 o 
   5   2   9      462.58      459.37    135.25 o 
   6   2   9    13453.91    13361.50    536.60 o 
   7   2   9     4521.92     4246.79    332.10 o 
   8   2   9     3224.37     3492.57    368.86 o 
   9   2   9      241.96      -80.95    114.52 o 
  10   2   9      705.57      -46.63    165.66 o 
 -10   3   9        7.76      119.19    153.54 o 
  -9   3   9       22.06      -88.97    144.34 o 
  -8   3   9     9125.58     9390.04    678.07 o 
  -7   3   9     6256.50     6488.06    441.94 o 
  -6   3   9      309.15      280.59    137.06 o 
  -5   3   9      265.47      225.09    125.62 o 
  -4   3   9     6716.72     6133.90    375.45 o 
  -3   3   9    17231.40    16361.14    601.70 o 
  -2   3   9     2580.27     2461.21    195.37 o 
  -1   3   9     7246.97     7624.94    251.41 o 
   0   3   9    14445.12    14510.62    548.07 o 
   1   3   9    12376.44    11587.91    408.60 o 
   2   3   9     7912.60     7749.86    260.28 o 
   3   3   9      112.41       96.57    141.93 o 
   4   3   9    16568.94    15773.09    623.95 o 
   5   3   9    11300.36    10671.82    550.63 o 
   6   3   9     1876.21     1942.87    346.23 o 
   7   3   9      169.35       26.84    149.28 o 
   8   3   9     1173.43     1239.56    243.39 o 
 -10   4   9     1216.11      405.41    372.45 o 
  -9   4   9      399.93      559.16    284.34 o 
  -8   4   9      835.88      873.59    247.51 o 
  -7   4   9     1614.28     1864.96    299.26 o 
  -6   4   9     1291.13     1675.70    273.32 o 
  -5   4   9     9358.17    10331.58    543.65 o 
  -4   4   9     1188.66     1135.03    225.16 o 
  -3   4   9    11080.85    10440.26    522.90 o 
  -2   4   9     3504.00     2970.07    294.23 o 
  -1   4   9    10374.39    10243.98    235.90 o 
   0   4   9     4844.19     4160.26    395.64 o 
   1   4   9     2764.72     2715.28    235.10 o 
   2   4   9     6331.50     6247.96    368.09 o 
   3   4   9     1873.96     1872.55    244.82 o 
   4   4   9     1005.91      924.14    205.53 o 
   5   4   9      961.21      673.79    193.76 o 
   6   4   9     4128.70     3923.29    377.13 o 
   7   4   9     5721.89     5850.38    474.67 o 
   8   4   9      159.69      144.49    256.86 o 
   9   4   9      218.96      301.47    196.83 o 
 -10   5   9        9.38       70.16    251.69 o 
  -9   5   9     1185.81      855.39    284.85 o 
  -8   5   9     1176.20     1154.01    285.40 o 
  -7   5   9    12781.99    13729.38    713.09 o 
  -6   5   9       92.46       79.05    147.31 o 
  -5   5   9     4188.62     4298.77    386.23 o 
  -4   5   9     1836.08     1871.58    308.33 o 
  -3   5   9    41557.98    41048.00   1182.49 o 
  -2   5   9     4394.76     3490.36    340.50 o 
  -1   5   9     6267.33     6267.99    433.60 o 
   0   5   9     4009.39     3576.81    263.66 o 
   1   5   9    19718.70    20959.30    685.95 o 
   2   5   9     2884.47     3249.65    302.90 o 
   3   5   9        5.66      -71.94     98.89 o 
   4   5   9     5201.79     5015.66    393.80 o 
   5   5   9    17467.20    16942.34    740.31 o 
   6   5   9       15.39      110.26    157.98 o 
   7   5   9       23.13        9.85    155.91 o 
   8   5   9     1050.31      510.45    346.06 o 
  -9   6   9      638.20      517.38    243.84 o 
  -8   6   9      880.83      643.78    255.38 o 
  -7   6   9      122.15      173.42    195.32 o 
  -6   6   9     4970.02     4608.23    467.80 o 
  -5   6   9     1547.42     1446.32    294.07 o 
  -4   6   9      558.62      558.01    205.00 o 
  -3   6   9     1392.67     1268.52    284.96 o 
  -2   6   9     2213.64     1559.65    298.57 o 
  -1   6   9     1196.80     1124.44    324.88 o 
   0   6   9     5921.16     6261.21    608.07 o 
   1   6   9       54.79      255.42    129.59 o 
   2   6   9     8390.15     8246.97    487.81 o 
   3   6   9       40.55       69.29    135.88 o 
   4   6   9     2199.18     2551.94    340.13 o 
   5   6   9        1.19       37.35    140.03 o 
   6   6   9     1494.96     1288.04    282.95 o 
   7   6   9      785.61      861.45    253.85 o 
   8   6   9      758.29     -122.62    178.34 o 
   9   6   9       14.23       77.25    262.98 o 
  -9   7   9       93.24      186.19    261.60 o 
  -8   7   9     7928.50     8522.77    720.78 o 
  -7   7   9      213.47      308.72    228.24 o 
  -6   7   9      199.86        2.20    196.10 o 
  -5   7   9        5.09       40.45    171.88 o 
  -4   7   9     9247.56     9749.55    643.51 o 
  -3   7   9       28.66       83.37    171.98 o 
  -2   7   9     6110.91     6189.40    632.02 o 
  -1   7   9      174.35      226.17    227.63 o 
   0   7   9    23332.00    24986.18   1864.19 o 
   1   7   9      594.36      834.95    330.41 o 
   2   7   9    16486.82    16311.22    715.89 o 
   3   7   9       19.02      148.53    149.74 o 
   4   7   9    16639.92    18659.65    833.77 o 
   5   7   9       46.50        9.74    158.90 o 
   6   7   9     1916.68     1796.23    354.85 o 
   7   7   9      154.36      152.95    246.16 o 
   8   7   9     3277.85     3744.45    829.75 o 
  -8   8   9       87.40     -178.36    232.80 o 
  -7   8   9     1089.31      381.39    285.10 o 
  -6   8   9     2263.04     2097.80    414.10 o 
  -5   8   9     9629.95    10173.17    709.11 o 
  -4   8   9      253.05      408.52    280.16 o 
  -3   8   9     3518.90     3467.25    605.47 o 
  -2   8   9     1810.01     1603.60    419.35 o 
  -1   8   9     6792.37     5835.16   1284.58 o 
   0   8   9      822.58      649.32    306.65 o 
   1   8   9     1027.19      944.97    351.51 o 
   2   8   9     2092.72     2269.00    498.09 o 
   3   8   9     3911.40     4483.60    442.63 o 
   4   8   9      849.60     1065.48    273.41 o 
   5   8   9     1210.30     1679.59    340.53 o 
   6   8   9      796.47     1059.20    297.81 o 
   7   8   9     5822.51     7196.00    763.96 o 
  -7   9   9     2627.91      780.84   1423.18 o 
  -6   9   9     1312.29      510.54    969.30 o 
  -5   9   9     2101.02      689.40    932.76 o 
  -4   9   9      384.63      644.18    329.38 o 
  -3   9   9     8416.56     7939.68   1700.21 o 
  -2   9   9      775.24      765.43    352.09 o 
  -1   9   9     4848.26     5362.49    751.92 o 
   0   9   9     1798.82     1857.94    487.71 o 
   1   9   9     2628.27     3330.20    588.77 o 
   2   9   9      231.18      116.52    277.38 o 
   3   9   9        9.01      111.18    265.58 o 
   4   9   9     1224.47      948.36    387.53 o 
   5   9   9     5169.47     6220.13    663.58 o 
   6   9   9        1.19      -98.47    259.45 o 
  -6  10   9     1931.40      435.36   1146.73 o 
  -5  10   9     4861.30     5100.82   1245.95 o 
  -4  10   9      139.77      278.14    296.62 o 
  -3  10   9     2023.45       84.78    943.17 o 
  -2  10   9     1404.49     1222.37    409.32 o 
  -1  10   9     6503.94     7270.28    788.02 o 
   0  10   9     3926.57     4238.39    715.38 o 
   1  10   9      782.63      676.88    360.02 o 
   2  10   9     4422.82     5502.89   1211.49 o 
   3  10   9     4078.91     3548.49    874.44 o 
   4  10   9     1552.98      673.33   1576.94 o 
   5  10   9        1.19     -134.82    507.09 o 
  -5  11   9       14.31      263.20    429.83 o 
  -4  11   9     1964.36      953.46   1689.04 o 
  -3  11   9      216.61      293.16    309.10 o 
  -2  11   9     1032.56      259.71    670.31 o 
  -1  11   9       11.60       79.75    256.50 o 
   0  11   9     2433.77      472.78   1328.70 o 
   1  11   9      279.41      365.13    276.47 o 
   2  11   9     2898.93      816.06   1642.46 o 
   3  11   9      268.52      -14.03    239.12 o 
   4  11   9     2292.17     1981.27    538.81 o 
  -2  12   9     2991.78      860.18   1476.77 o 
  -1  12   9      444.32      492.88    359.83 o 
   0  12   9     2471.67      956.21   1755.50 o 
   1  12   9      120.58     -362.80    362.80 o 
 -10   0  10     1352.96     1024.40    432.86 o 
  -8   0  10      159.57      182.16    269.64 o 
  -6   0  10    24623.63    25327.22    854.83 o 
  -4   0  10     1552.98     1497.98    165.27 o 
  -2   0  10    49242.63    49042.65    960.82 o 
   0   0  10     1232.36      922.62    161.28 o 
   2   0  10    18648.98    19529.95    559.10 o 
   4   0  10     3775.09     3529.45    549.74 o 
   6   0  10    15913.67    17449.64    702.97 o 
   8   0  10      420.39      573.93    259.18 o 
 -10   1  10     2734.01     2497.96    587.38 o 
  -9   1  10     3962.90     3420.29    496.94 o 
  -8   1  10     4255.78     3650.29    434.03 o 
  -7   1  10       39.49      -44.19    106.20 o 
  -6   1  10     9742.17     9218.74    378.37 o 
  -5   1  10     5081.60     4921.20    301.48 o 
  -4   1  10    14764.41    14399.85    317.25 o 
  -3   1  10      745.20      639.85     84.91 o 
  -2   1  10    30971.81    30270.05    496.15 o 
  -1   1  10    14768.31    14698.38    340.19 o 
   0   1  10     5254.16     4844.91    187.95 o 
   1   1  10     4040.80     3468.42    159.63 o 
   2   1  10     7985.34     7678.12    234.03 o 
   3   1  10    14570.46    13596.02    398.33 o 
   4   1  10    10116.32     9416.00    401.04 o 
   5   1  10       68.60      101.55     91.14 o 
   6   1  10      108.02      -98.08     98.85 o 
   7   1  10     1943.42     2033.43    279.16 o 
   8   1  10     3254.15     3440.15    459.16 o 
  10   1  10      303.13       26.94    204.77 o 
 -10   2  10      295.40       30.89    194.85 o 
  -9   2  10      152.92      259.34    223.57 o 
  -8   2  10      837.38      726.97    206.65 o 
  -7   2  10     9071.75     9145.99    598.05 o 
  -6   2  10      340.45      426.68    125.37 o 
  -5   2  10       45.54       42.09     84.75 o 
  -4   2  10     1208.72     1167.11    163.02 o 
  -3   2  10     7546.16     7407.58    268.40 o 
  -2   2  10     1411.03     1251.77    110.32 o 
  -1   2  10    11279.20    10947.04    293.08 o 
   0   2  10     1592.21     1601.27    118.09 o 
   1   2  10    26759.18    26077.26    405.08 o 
   2   2  10     5016.01     5012.86    245.05 o 
   3   2  10     8743.85     7719.81    361.65 o 
   4   2  10     2678.37     2408.14    314.58 o 
   5   2  10    14756.58    14766.38   1061.64 o 
   6   2  10     2857.10     3003.75    290.26 o 
   7   2  10     3965.88     4064.88    341.57 o 
   8   2  10      586.03      463.92    184.78 o 
  10   2  10      393.84      101.22    175.84 o 
 -10   3  10       17.42      135.74    192.43 o 
  -9   3  10     8492.21     9145.13    717.29 o 
  -8   3  10     1260.71     1281.53    270.73 o 
  -7   3  10      148.53      209.98    145.29 o 
  -6   3  10        3.03       -9.04    119.27 o 
  -5   3  10    10338.22    10261.26    510.86 o 
  -4   3  10     6731.46     6401.15    401.36 o 
  -3   3  10     1931.05     2235.54    194.80 o 
  -2   3  10      660.06      724.41    130.39 o 
  -1   3  10    16215.64    16349.48    425.94 o 
   0   3  10     4171.80     3879.41    212.72 o 
   1   3  10     9356.78     8614.25    281.77 o 
   2   3  10     1397.70     1287.63    119.04 o 
   3   3  10    19642.65    19046.72    673.77 o 
   4   3  10     6822.09     6188.45    411.61 o 
   5   3  10      431.21      142.41    142.83 o 
   6   3  10     2797.60     2822.70    376.94 o 
   7   3  10     2906.56     3119.92    397.13 o 
   8   3  10     3968.11     4275.23    754.76 o 
   9   3  10      679.53      216.51    252.59 o 
 -10   4  10      997.17      566.48    370.45 o 
  -9   4  10       23.65     -107.25    150.53 o 
  -8   4  10     3097.34     2848.93    390.69 o 
  -7   4  10      633.67      623.54    207.16 o 
  -6   4  10     9799.68     9626.47    548.30 o 
  -5   4  10      376.89      202.43    154.25 o 
  -4   4  10    15907.56    15806.86    668.72 o 
  -3   4  10     2340.77     2200.70    305.22 o 
  -2   4  10    15818.11    16595.07    670.90 o 
  -1   4  10     7886.92     7463.97    766.94 o 
   0   4  10    14092.30    14218.34    631.85 o 
   1   4  10     1780.92     1456.08    203.33 o 
   2   4  10     4754.71     4865.62    345.08 o 
   3   4  10     2264.23     2284.49    277.43 o 
   4   4  10      237.81      168.01    139.87 o 
   5   4  10     1536.62     1489.39    274.34 o 
   6   4  10     7315.15     7403.49    545.33 o 
   7   4  10      450.19      515.22    208.57 o 
   8   4  10      317.45       98.16    183.61 o 
   9   4  10      489.05      226.12    401.06 o 
 -10   5  10      394.85      170.87    305.24 o 
  -9   5  10      104.88      214.79    253.14 o 
  -8   5  10     5405.05     6309.15    636.86 o 
  -7   5  10        5.80      280.89    191.03 o 
  -6   5  10      207.61       17.01    160.88 o 
  -5   5  10       65.91      207.56    161.39 o 
  -4   5  10    17281.89    16852.50    739.29 o 
  -3   5  10      939.09      590.45    193.50 o 
  -2   5  10     5215.38     5639.35    444.65 o 
  -1   5  10      739.78      821.90    231.14 o 
   0   5  10    14460.18    14331.71    865.07 o 
   1   5  10     4712.01     4753.50    347.40 o 
   2   5  10      290.09      348.15    144.04 o 
   3   5  10     1711.15     1723.34    284.31 o 
   4   5  10    11159.96    11525.54    598.90 o 
   5   5  10     1423.39     1330.32    277.49 o 
   6   5  10     1318.74     1314.97    278.84 o 
   7   5  10       18.76       11.33    172.64 o 
   9   5  10      801.78       22.98    220.25 o 
  -9   6  10      387.27      502.24    259.25 o 
  -8   6  10      665.61      769.22    272.95 o 
  -7   6  10     9709.89    10584.24    673.80 o 
  -6   6  10      975.72      954.23    264.41 o 
  -5   6  10      246.35      297.34    198.28 o 
  -4   6  10     4208.82     3541.36    419.32 o 
  -3   6  10     8114.04     7050.35    573.17 o 
  -2   6  10     1726.95     1675.65    329.13 o 
  -1   6  10     2189.52     2430.61    467.32 o 
   0   6  10     6168.55     6476.16    634.94 o 
   1   6  10    19838.85    19845.58   1183.46 o 
   2   6  10     3232.52     2840.31    322.73 o 
   3   6  10     2026.37     1810.66    301.83 o 
   4   6  10     1505.12     1509.09    291.76 o 
   5   6  10     4316.59     4295.61    426.64 o 
   6   6  10     3761.91     3293.22    403.01 o 
   7   6  10      207.43       93.93    203.06 o 
   8   6  10      391.78      247.55    417.71 o 
  -8   7  10      177.57      453.87    225.94 o 
  -7   7  10        1.91     -105.01    197.68 o 
  -6   7  10      851.75     1131.78    308.97 o 
  -5   7  10     2773.19     2854.81    432.20 o 
  -4   7  10      288.44      318.24    200.20 o 
  -3   7  10     4777.77     4225.88    485.63 o 
  -2   7  10     2216.61     1931.39    440.90 o 
  -1   7  10     5275.95     6320.94    879.74 o 
   0   7  10       56.48     -109.29    198.16 o 
   1   7  10    12429.24    14253.35    974.11 o 
   2   7  10      180.11      305.75    253.02 o 
   3   7  10    16753.90    17571.64    791.47 o 
   4   7  10        3.37      -52.69    165.64 o 
   5   7  10     4683.46     4569.93    475.35 o 
   6   7  10       11.03      -54.25    176.84 o 
   7   7  10     2363.42     3020.08    549.89 o 
   8   7  10       34.98       43.81    285.25 o 
  -8   8  10      319.09      275.04    338.60 o 
  -7   8  10     4504.88     2421.15   2174.92 o 
  -6   8  10     3772.03     4221.84   1121.35 o 
  -5   8  10       72.34       37.05    181.26 o 
  -4   8  10     1342.82     1525.50    425.25 o 
  -3   8  10     4702.99     4205.07    689.96 o 
  -2   8  10     4960.94     5426.42    657.70 o 
  -1   8  10      348.30      172.90    234.67 o 
   0   8  10      814.32      969.37    358.78 o 
   1   8  10     7429.80     7527.21   1454.43 o 
   2   8  10     3057.66     3461.07    593.72 o 
   3   8  10      428.88      636.25    330.00 o 
   4   8  10     1113.60      943.76    295.35 o 
   5   8  10     3698.95     3897.50    489.94 o 
   6   8  10     4642.66     5031.56    625.78 o 
   7   8  10       85.90      173.50    288.80 o 
  -7   9  10      637.39       31.03    283.86 o 
  -6   9  10     1785.23     1054.66   1412.58 o 
  -5   9  10        3.86       74.26    265.19 o 
  -4   9  10     6622.21     7095.85   1176.65 o 
  -3   9  10     1214.39     1423.56    439.83 o 
  -2   9  10     5637.37     5765.40    729.88 o 
  -1   9  10       37.46       63.79    248.01 o 
   0   9  10     3997.77     4372.73    699.40 o 
   1   9  10      388.22      372.39    314.22 o 
   2   9  10      290.37     -225.12    260.35 o 
   3   9  10       15.87      113.29    297.38 o 
   4   9  10     5045.39     3793.50   2493.79 o 
   5   9  10      426.99      276.06    986.16 o 
   6   9  10        0.45      348.11    294.77 o 
  -6  10  10     4379.58     1289.48   2014.54 o 
  -5  10  10        2.57     -142.30    284.73 o 
  -4  10  10      627.18      210.87    272.04 o 
  -3  10  10       64.59      -88.15    286.78 o 
  -2  10  10     5464.66     5655.24    941.47 o 
  -1  10  10     2228.52     1158.48    871.79 o 
   0  10  10      581.24      350.09    528.30 o 
   1  10  10     2446.91      855.30    388.74 o 
   2  10  10     2540.94      734.71   1353.88 o 
   3  10  10     2645.60      522.80   1349.90 o 
   4  10  10       20.27       52.99    296.68 o 
   5  10  10     1063.13      242.75    499.89 o 
  -4  11  10      190.48      227.31    346.30 o 
  -3  11  10      137.08      387.13    341.94 o 
  -2  11  10       63.80     -159.80    335.35 o 
  -1  11  10     4412.84     4978.49   1083.48 o 
   0  11  10      363.99     -143.87    288.50 o 
   1  11  10     1619.86      438.92    360.15 o 
   2  11  10      149.69     -145.75    488.53 o 
   3  11  10     5272.15     6515.12    752.51 o 
  -9   0  11     1135.29     1575.42    510.88 o 
  -7   0  11     4740.92     6264.96    730.53 o 
  -5   0  11     7641.81     7523.47    352.23 o 
  -3   0  11    15333.35    16184.52    517.19 o 
  -1   0  11     4868.55     4465.09    279.82 o 
   1   0  11     1829.54     1730.29    185.84 o 
   3   0  11      725.82      931.69    177.43 o 
   5   0  11     9797.65    10911.39    535.99 o 
   7   0  11     1100.02     1285.59    274.85 o 
   9   0  11     3503.40     4314.82    573.19 o 
  -9   1  11     5678.42     5468.92    783.17 o 
  -8   1  11      189.03        4.16    242.56 o 
  -7   1  11     2906.66     2452.87    397.11 o 
  -6   1  11     7132.33     6860.81    339.10 o 
  -5   1  11    26013.68    26883.74    643.79 o 
  -4   1  11      821.56      787.21    117.18 o 
  -3   1  11     6996.16     6875.66    228.76 o 
  -2   1  11     9521.77     8696.93    271.12 o 
  -1   1  11    13591.75    13497.13    342.39 o 
   0   1  11     6663.49     6514.07    228.78 o 
   1   1  11     3263.89     3076.95    160.55 o 
   2   1  11    12591.51    11873.05    307.87 o 
   3   1  11    14246.22    13337.15    409.37 o 
   4   1  11     2536.51     2436.39    200.27 o 
   5   1  11      261.49      176.32     93.52 o 
   6   1  11      618.95      661.86    178.68 o 
   7   1  11    13632.65    14508.77    701.80 o 
   8   1  11      391.34      447.01    223.20 o 
   9   1  11      170.08      101.88    137.80 o 
 -10   2  11      223.48      144.32    232.31 o 
  -9   2  11        4.11       34.26    189.44 o 
  -8   2  11     9462.15     9084.31    653.72 o 
  -7   2  11       81.86     -117.25    127.43 o 
  -6   2  11      373.62      282.17    112.51 o 
  -5   2  11       84.22      106.05    102.00 o 
  -4   2  11     7244.34     7259.56    342.97 o 
  -3   2  11      188.91       72.34     95.66 o 
  -2   2  11     3549.46     3258.24    166.61 o 
  -1   2  11      409.62      548.37     90.73 o 
   0   2  11    22678.69    22219.78    483.58 o 
   1   2  11      571.20      407.06     72.86 o 
   2   2  11     6442.45     5884.09    208.13 o 
   3   2  11        5.79      -58.75     95.93 o 
   4   2  11    16812.23    16498.57    581.46 o 
   5   2  11       28.45      -38.85    111.45 o 
   6   2  11     2921.33     3151.03    378.67 o 
   7   2  11      200.16      241.08    137.28 o 
   8   2  11     1069.42      319.00    341.20 o 
   9   2  11       84.50     -171.11    175.83 o 
 -10   3  11     4092.79     6137.34    894.89 o 
  -9   3  11      156.53      123.42    193.95 o 
  -8   3  11       15.40      185.04    165.26 o 
  -7   3  11      288.31      347.95    145.12 o 
  -6   3  11     6439.99     6588.27    371.41 o 
  -5   3  11      782.09      653.27    187.10 o 
  -4   3  11      975.14      798.83    187.86 o 
  -3   3  11     1170.68     1407.88    239.17 o 
  -2   3  11    14340.13    14611.81    514.70 o 
  -1   3  11       46.88       36.23     74.05 o 
   0   3  11     6831.43     6553.95    238.05 o 
   1   3  11       49.47       34.73     48.08 o 
   2   3  11    39434.48    38141.16    841.92 o 
   3   3  11       97.66        3.19     96.08 o 
   4   3  11     2766.02     2880.24    325.28 o 
   5   3  11      531.32      510.22    186.91 o 
   6   3  11     7063.56     6574.46    491.65 o 
   7   3  11     1539.35     1299.32    294.20 o 
   8   3  11     1027.03      184.11    529.96 o 
   9   3  11       60.76      204.30    198.66 o 
 -10   4  11        1.65       41.59    225.14 o 
  -9   4  11     2224.48      977.00    524.43 o 
  -8   4  11      610.37      784.04    197.08 o 
  -7   4  11    10011.66    11635.30    639.70 o 
  -6   4  11        4.47      144.18    152.88 o 
  -5   4  11     7658.35     8339.97    598.96 o 
  -4   4  11      753.88      751.33    211.51 o 
  -3   4  11    20877.49    20299.34    771.34 o 
  -2   4  11      490.33      507.95    185.94 o 
  -1   4  11    15831.39    15245.10    667.79 o 
   0   4  11     1004.10      970.85    119.47 o 
   1   4  11    17821.29    17797.24    645.72 o 
   2   4  11      287.21      379.16    182.88 o 
   3   4  11      352.93      704.52    181.36 o 
   4   4  11      336.92      371.25    159.73 o 
   5   4  11    19721.83    20959.42    839.84 o 
   6   4  11       36.99      -22.79    145.35 o 
   7   4  11       33.70       29.51    170.77 o 
   8   4  11      211.34       91.97    160.70 o 
   9   4  11     5924.07     7371.93   1077.05 o 
  -9   5  11     1092.57     1782.25    441.80 o 
  -8   5  11      485.53      642.15    227.81 o 
  -7   5  11     2148.53     1894.22    345.85 o 
  -6   5  11      210.26      119.57    172.88 o 
  -5   5  11    11127.50    10565.30    616.49 o 
  -4   5  11      249.16        7.04    139.16 o 
  -3   5  11     5206.99     4464.66    417.97 o 
  -2   5  11       32.82      241.43    170.35 o 
  -1   5  11     2713.78     3008.55    389.79 o 
   0   5  11      323.84      184.54    196.43 o 
   1   5  11     1359.76     1056.57    313.49 o 
   2   5  11      682.00      949.52    208.43 o 
   3   5  11     4189.65     4620.53    382.51 o 
   4   5  11      244.18       73.10    145.31 o 
   5   5  11      589.00      238.52    180.38 o 
   6   5  11        1.50      139.47    174.57 o 
   7   5  11     5180.55     5770.87    620.11 o 
   8   5  11      617.01      426.04    251.01 o 
  -9   6  11      714.33      950.94    300.61 o 
  -8   6  11     6446.64     6092.70    684.61 o 
  -7   6  11     4017.94     3396.16    464.45 o 
  -6   6  11      123.95      -32.76    186.62 o 
  -5   6  11      916.77      703.86    247.34 o 
  -4   6  11     6716.70     6806.25    526.14 o 
  -3   6  11     7522.10     7543.31    549.74 o 
  -2   6  11     5092.06     4794.94    531.53 o 
  -1   6  11     1771.09     1929.84    962.11 o 
   0   6  11    11732.28    12372.73   1020.81 o 
   1   6  11     6578.51     7300.17    686.83 o 
   2   6  11     1801.05     2003.45    453.31 o 
   3   6  11      767.25      790.12    219.52 o 
   4   6  11    12176.19    12808.75    683.16 o 
   5   6  11     5847.33     5561.87    480.67 o 
   6   6  11     1096.55     1136.18    298.03 o 
   7   6  11      132.64       15.93    184.16 o 
   8   6  11     1227.41      836.38    542.31 o 
  -8   7  11      403.10      604.95    277.85 o 
  -7   7  11      248.77       73.35    225.44 o 
  -6   7  11     2332.93     1913.55    438.11 o 
  -5   7  11     1106.24      633.10    254.44 o 
  -4   7  11      284.30       -3.15    187.59 o 
  -3   7  11      740.90      927.24    285.43 o 
  -2   7  11     4650.52     4636.94    635.28 o 
  -1   7  11      553.72      345.77    286.87 o 
   0   7  11     5836.23     6435.32    675.22 o 
   1   7  11       30.67      -93.04    216.89 o 
   2   7  11    12889.97    14810.77   1009.18 o 
   3   7  11       64.24     -120.36    375.30 o 
   4   7  11     1482.24     1331.54    298.90 o 
   5   7  11      138.18      389.48    250.70 o 
   6   7  11     2481.23      969.17    769.43 o 
   7   7  11      441.39      187.92    211.13 o 
  -7   8  11     1086.51      791.83    325.01 o 
  -6   8  11      261.93      -63.97    195.73 o 
  -5   8  11      637.28      644.96    267.69 o 
  -4   8  11     5037.26     4785.61    687.08 o 
  -3   8  11     2641.86     1620.07    471.97 o 
  -2   8  11     3214.09     3110.31    700.23 o 
  -1   8  11     1852.51     1858.71    573.74 o 
   0   8  11     7200.65     8306.87    790.14 o 
   1   8  11     2306.42     2576.61    536.44 o 
   2   8  11     1405.47     1181.00    409.28 o 
   3   8  11      459.28     -176.30    691.14 o 
   4   8  11     6324.98     6451.90    742.41 o 
   5   8  11     2339.77     2461.43    486.78 o 
   6   8  11      292.31      -56.47    207.64 o 
   7   8  11      152.97      110.37    290.67 o 
  -6   9  11       23.65     -265.10    266.00 o 
  -5   9  11     6859.97     7986.95   1282.30 o 
  -4   9  11      105.08     -101.26    235.31 o 
  -3   9  11     5102.43     6341.08   1147.48 o 
  -2   9  11       49.39       79.50    335.35 o 
  -1   9  11     5242.11     6676.50    755.25 o 
   0   9  11      114.63      197.93    271.32 o 
   1   9  11     1161.90     1306.71    425.35 o 
   2   9  11      422.86      137.85    261.10 o 
   3   9  11     6200.72     9111.71   1177.40 o 
   4   9  11       14.00     -246.52    246.52 o 
   5   9  11       98.97       61.49    301.31 o 
   6   9  11       45.55      146.18    513.15 o 
  -5  10  11      545.50      -17.06    378.90 o 
  -4  10  11      103.24       44.98    295.34 o 
  -3  10  11     2866.41     3040.84    635.54 o 
  -2  10  11      443.59      635.39    385.49 o 
  -1  10  11     1422.22      724.54    724.66 o 
   0  10  11      740.54      259.75    360.15 o 
   1  10  11     1743.56      435.59   1205.62 o 
   2  10  11      501.69       59.58    251.01 o 
   3  10  11      142.51      531.40    494.02 o 
   4  10  11      445.76      201.11    333.10 o 
  -3  11  11      101.19       45.46    355.42 o 
  -2  11  11     4925.50     6068.41   1031.98 o 
  -1  11  11      306.65      492.24    594.00 o 
   0  11  11     2438.50      454.21    440.63 o 
   1  11  11      111.72     -283.28    468.27 o 
   2  11  11     8058.99     6869.76   1149.00 o 
  -8   0  12     4650.08     5078.09    720.68 o 
  -6   0  12    11179.00    12854.48    995.24 o 
  -4   0  12    11335.24    11406.05    443.27 o 
  -2   0  12    19910.20    19824.78   1020.85 o 
   0   0  12     5136.94     5390.26    310.36 o 
   2   0  12     1391.78     1403.09    197.08 o 
   4   0  12     7195.56     6871.71    411.68 o 
   6   0  12     1653.88     1393.83    273.60 o 
   8   0  12     5361.76     5672.34    575.85 o 
 -10   1  12      895.12       72.12    193.73 o 
  -9   1  12      193.73      -14.81    150.49 o 
  -8   1  12      409.07      749.85    260.67 o 
  -7   1  12     3047.91     2680.58    421.06 o 
  -6   1  12     8516.52     8493.20    573.01 o 
  -5   1  12        5.51       53.49     87.07 o 
  -4   1  12     2145.96     2105.50    173.02 o 
  -3   1  12     2872.29     2715.27    183.63 o 
  -2   1  12    10657.60    10652.45    315.60 o 
  -1   1  12     3032.66     2755.06    167.98 o 
   0   1  12       44.47       39.27     55.27 o 
   1   1  12    10964.24    10532.12    303.17 o 
   2   1  12    11333.82    10855.97    311.48 o 
   3   1  12     1242.57     1243.45    162.71 o 
   4   1  12     1303.37     1142.64    168.26 o 
   5   1  12     6050.20     6058.29    298.45 o 
   6   1  12    12831.17    13290.97    455.31 o 
   7   1  12     1382.75     1549.21    238.40 o 
   8   1  12       47.24       56.20    122.40 o 
   9   1  12      607.85      626.99    204.81 o 
 -10   2  12      150.77     -130.20    196.18 o 
  -8   2  12       27.59      173.68    220.79 o 
  -7   2  12      647.92      609.80    249.88 o 
  -6   2  12      972.76      999.87    179.85 o 
  -5   2  12    10367.31    10549.16    436.18 o 
  -4   2  12       90.61      -12.17     94.87 o 
  -3   2  12     2886.29     2682.08    189.79 o 
  -2   2  12     3366.61     3252.10    206.01 o 
  -1   2  12    18748.60    18773.93    429.46 o 
   0   2  12       13.00      -46.70     52.00 o 
   1   2  12     3825.91     3576.26    196.42 o 
   2   2  12     2474.25     2548.15    196.99 o 
   3   2  12    22495.50    21923.26    636.29 o 
   4   2  12      179.84      196.84    101.72 o 
   5   2  12     1253.42     1052.78    301.05 o 
   6   2  12     1337.41     1271.86    271.07 o 
   7   2  12     2196.11     2410.44    380.24 o 
   8   2  12        0.36      -59.78    158.11 o 
 -10   3  12       21.18      124.87    238.87 o 
  -9   3  12      150.11       -8.98    159.99 o 
  -8   3  12     2022.02     3100.10    727.12 o 
  -7   3  12     4967.66     4591.17    344.00 o 
  -6   3  12     1168.87     1065.28    195.66 o 
  -5   3  12     1276.15     1313.65    208.23 o 
  -4   3  12     6139.94     6184.40    350.56 o 
  -3   3  12     6026.72     6013.44    337.57 o 
  -2   3  12      364.68      371.64    102.29 o 
  -1   3  12     8212.42     7611.84    309.80 o 
   0   3  12     7221.42     6946.56    258.04 o 
   1   3  12    23389.90    22916.98    418.09 o 
   2   3  12     1586.77     1742.76    262.32 o 
   3   3  12     3942.89     3488.56    282.47 o 
   4   3  12      500.41      532.47    188.16 o 
   5   3  12     6783.29     6873.02    487.65 o 
   6   3  12     2157.56     2089.94    337.36 o 
   7   3  12     1863.62     1963.73    346.32 o 
   8   3  12      158.72     -148.91    148.91 o 
   9   3  12      559.75      164.03    272.62 o 
  -9   4  12     1257.50       42.56    238.59 o 
  -8   4  12     4411.39     4263.87    784.68 o 
  -7   4  12       54.13       34.73    131.68 o 
  -6   4  12     1602.02     1814.08    309.98 o 
  -5   4  12     3258.34     3247.51    352.19 o 
  -4   4  12    16781.30    16949.78    811.47 o 
  -3   4  12        1.01     -132.93    132.93 o 
  -2   4  12     1752.21     1795.71    294.12 o 
  -1   4  12     3519.88     3516.13    351.10 o 
   0   4  12     9309.88     9336.80    548.58 o 
   1   4  12       24.86       -7.85     76.49 o 
   2   4  12      219.51      378.70    151.56 o 
   3   4  12     2321.71     2224.91    293.76 o 
   4   4  12    15450.00    16637.30    732.33 o 
   5   4  12        3.14       16.25    149.72 o 
   6   4  12      488.62      814.38    247.69 o 
   7   4  12      331.47      270.16    194.66 o 
   8   4  12     6838.59     6640.64    997.90 o 
  -9   5  12      321.53      117.29    192.32 o 
  -8   5  12     4112.52     5370.08   1150.14 o 
  -7   5  12      688.92      725.78    248.64 o 
  -6   5  12     8303.36     8275.74    570.52 o 
  -5   5  12      975.01      719.83    234.44 o 
  -4   5  12    12633.93    11878.50    654.78 o 
  -3   5  12     1730.21     1720.59    311.76 o 
  -2   5  12     6500.58     7034.89    503.81 o 
  -1   5  12      536.61      590.63    213.18 o 
   0   5  12     4737.66     4904.81    565.39 o 
   1   5  12     1389.04     1371.18    360.72 o 
   2   5  12     3313.63     3727.65    356.97 o 
   3   5  12       16.84      220.23    144.74 o 
   4   5  12      235.60      344.74    168.74 o 
   5   5  12      294.41      610.49    222.69 o 
   6   5  12     6992.47     8133.27   1002.44 o 
   7   5  12        9.49      -84.37    167.72 o 
   8   5  12      473.01       95.26    264.62 o 
  -8   6  12     1268.34     1104.85    379.33 o 
  -7   6  12      274.12       75.37    203.53 o 
  -6   6  12      321.92      360.55    218.55 o 
  -5   6  12     3762.31     3405.90    464.51 o 
  -4   6  12     5415.17     5041.23    487.70 o 
  -3   6  12     2407.75     1819.28    340.06 o 
  -2   6  12      581.53      447.45    219.22 o 
  -1   6  12     8126.08     8899.45    767.90 o 
   0   6  12     4166.06     4913.51    822.93 o 
   1   6  12     8386.65     8054.40    986.91 o 
   2   6  12      114.82     -124.39    480.20 o 
   3   6  12     5528.93     6452.43    839.60 o 
   4   6  12     4025.15     3708.44    408.82 o 
   5   6  12     1776.94     1796.12    346.53 o 
   6   6  12       12.97       49.71    176.09 o 
   7   6  12     1337.75      805.20    717.47 o 
  -8   7  12        0.61       17.87    240.42 o 
  -7   7  12     5116.40     5492.15    676.03 o 
  -6   7  12      241.40      371.17    260.01 o 
  -5   7  12       35.89     -124.65    189.47 o 
  -4   7  12       15.97      -11.53    193.46 o 
  -3   7  12     7998.01     7531.66    587.12 o 
  -2   7  12      107.81       75.89    241.06 o 
  -1   7  12     1695.50     1311.70    677.89 o 
   0   7  12      272.54      452.99    284.90 o 
   1   7  12    16738.76    18064.84   1129.00 o 
   2   7  12       22.42      -81.26    221.83 o 
   3   7  12       32.06      233.79    256.91 o 
   4   7  12      550.27      248.16    295.72 o 
   5   7  12     4606.39     4973.29    601.81 o 
   6   7  12      573.63      361.74    226.89 o 
   7   7  12      101.51      147.36    245.01 o 
  -7   8  12      369.64      164.11    263.54 o 
  -6   8  12     1127.71      189.71    312.50 o 
  -5   8  12      871.77      202.15    290.17 o 
  -4   8  12     1932.26     2242.59    521.02 o 
  -3   8  12     1419.34     2002.75    490.62 o 
  -2   8  12     3995.98     5055.63    809.11 o 
  -1   8  12     3410.49     4325.25    714.37 o 
   0   8  12      573.69      464.37    319.08 o 
   1   8  12     1621.91     1974.59    700.42 o 
   2   8  12     1363.62     1143.30    406.84 o 
   3   8  12     4108.57     4297.19    648.27 o 
   4   8  12     3337.17     3120.17    828.99 o 
   5   8  12      847.08      375.59    386.09 o 
   6   8  12       71.97       42.36    310.89 o 
  -6   9  12     5288.99     6122.57   1425.08 o 
  -5   9  12        2.90      193.11    313.75 o 
  -4   9  12     3339.27     3713.99   1058.11 o 
  -3   9  12      177.52      -17.40    272.98 o 
  -2   9  12     4986.43     4997.75    713.61 o 
  -1   9  12      291.28      270.50    274.33 o 
   0   9  12      970.82     1012.88    425.15 o 
   1   9  12       16.56      -83.08    310.35 o 
   2   9  12     3176.71     4452.85    978.20 o 
   3   9  12      449.85      307.01    492.51 o 
   4   9  12       77.32      -20.37    300.09 o 
   5   9  12      142.99      239.79    317.99 o 
  -5  10  12     1299.09      -31.05    421.88 o 
  -4  10  12     2462.14      706.21   1135.93 o 
  -3  10  12        0.81     -182.97    300.71 o 
  -2  10  12     1262.94     1587.30    459.48 o 
  -1  10  12     2360.17     1266.00    494.04 o 
   0  10  12     1567.47      679.19    966.84 o 
   1  10  12       47.87      150.52    312.33 o 
   2  10  12      234.34       82.70    310.21 o 
   3  10  12     2229.76      830.83   1459.35 o 
   4  10  12     2451.42     1087.23   1291.58 o 
  -2  11  12      271.11      227.61    446.69 o 
  -1  11  12     3000.43     1165.67   1565.96 o 
   0  11  12      116.97      120.39    330.64 o 
   1  11  12     3517.50      647.00   1775.76 o 
  -7   0  13     4478.79     5524.97    727.88 o 
  -5   0  13    15925.35    18107.54   1148.24 o 
  -3   0  13    13734.93    13996.71    526.07 o 
  -1   0  13    17518.27    18044.13    976.84 o 
   1   0  13     6039.47     5951.10    348.29 o 
   3   0  13    24062.51    24766.94   1094.28 o 
   5   0  13     2932.50     2962.50    325.00 o 
   7   0  13    12801.90    13827.24    717.33 o 
   9   0  13     1033.87     1706.08    473.20 o 
 -10   1  13      492.60        2.64    233.00 o 
  -9   1  13      719.09      -45.82    169.42 o 
  -8   1  13     2520.71     1859.79    375.98 o 
  -7   1  13     1752.43     1599.85    374.35 o 
  -6   1  13       55.16       62.38    152.65 o 
  -5   1  13     2451.34     2487.83    281.50 o 
  -4   1  13     3644.35     3771.68    283.31 o 
  -3   1  13     1197.66     1292.24    156.88 o 
  -2   1  13     5111.00     5048.91    232.83 o 
  -1   1  13     1849.00     1682.44    165.42 o 
   0   1  13     8690.61     8949.21    310.10 o 
   1   1  13     2029.08     1988.60    160.33 o 
   2   1  13     3003.96     2637.98    252.05 o 
   3   1  13     1413.98     1330.31    175.32 o 
   4   1  13     3195.57     3237.58    243.28 o 
   5   1  13     3744.15     3835.16    280.29 o 
   6   1  13      182.54       66.40    110.10 o 
   7   1  13      103.92      109.04    127.57 o 
   8   1  13      563.35      628.92    184.50 o 
   9   1  13     1800.26     2139.90    316.82 o 
  -9   2  13      828.16      -40.77    223.25 o 
  -8   2  13      216.18       51.67    195.83 o 
  -7   2  13      276.81      106.28    198.68 o 
  -6   2  13     7723.44     8057.17    469.79 o 
  -5   2  13     1574.41     1371.59    205.42 o 
  -4   2  13      895.23      854.21    164.59 o 
  -3   2  13     3720.04     3258.81    223.22 o 
  -2   2  13    23378.01    24508.66    566.42 o 
  -1   2  13     3067.12     2896.73    205.48 o 
   0   2  13     6901.32     6359.70    258.70 o 
   1   2  13     3356.27     3237.07    190.15 o 
   2   2  13    19805.84    18634.85    502.19 o 
   3   2  13     2714.62     2506.17    222.68 o 
   4   2  13      302.92      306.86    116.17 o 
   5   2  13      790.25      893.45    174.23 o 
   6   2  13     4535.64     4695.65    367.34 o 
   7   2  13      842.94      950.84    215.44 o 
   8   2  13     1456.87     1722.90    300.27 o 
  -9   3  13      489.02     -162.37    162.37 o 
  -7   3  13     3006.58     2597.50    430.49 o 
  -6   3  13       29.46     -113.63    113.63 o 
  -5   3  13     3982.60     3740.13    301.81 o 
  -4   3  13     4564.41     4672.81    316.88 o 
  -3   3  13     8863.38     8487.15    410.90 o 
  -2   3  13     2481.21     2509.95    224.17 o 
  -1   3  13     2709.15     2435.39    200.11 o 
   0   3  13    12936.17    13208.92    415.76 o 
   1   3  13     4000.58     3729.59    209.20 o 
   2   3  13      799.84      692.01    128.91 o 
   3   3  13      901.39      751.44    145.84 o 
   4   3  13     7520.30     6809.31    602.84 o 
   5   3  13     5445.69     5583.52    454.95 o 
   6   3  13     1116.09     1118.07    271.19 o 
   7   3  13      227.92      320.35    196.11 o 
   8   3  13      853.23      190.28    285.33 o 
  -9   4  13      617.72      -97.85    213.40 o 
  -8   4  13       55.09     -119.44    260.55 o 
  -7   4  13     1129.97     1204.41    237.67 o 
  -6   4  13     2855.19     2646.25    320.58 o 
  -5   4  13     3017.86     2914.40    372.60 o 
  -4   4  13      803.59      578.30    210.54 o 
  -3   4  13     4777.10     3948.69    409.69 o 
  -2   4  13     3037.25     3196.84    373.43 o 
  -1   4  13     2411.95     2437.61    221.86 o 
   0   4  13      851.37      892.91    169.89 o 
   1   4  13      203.14     -232.15    232.15 o 
   2   4  13     2566.48     2627.09    236.44 o 
   3   4  13     6040.56     5890.86    434.43 o 
   4   4  13        2.59     -107.63    122.11 o 
   5   4  13       86.80      155.51    169.33 o 
   6   4  13     2122.17     2080.15    366.54 o 
   7   4  13     5757.60     5897.41    633.40 o 
   8   4  13       42.25      105.65    218.53 o 
  -8   5  13      755.65      293.01    284.86 o 
  -7   5  13     6041.85     6145.36    677.13 o 
  -6   5  13       11.94       11.79    180.95 o 
  -5   5  13     9197.15     8809.82    591.33 o 
  -4   5  13      842.18      592.86    216.87 o 
  -3   5  13    10372.35    10810.01    817.07 o 
  -2   5  13      423.87      662.08    223.13 o 
  -1   5  13     6079.46     5903.24    732.30 o 
   0   5  13     5501.59     5361.85   1043.15 o 
   1   5  13     9967.95    11763.76    861.28 o 
   2   5  13      204.78      104.39    208.47 o 
   3   5  13      154.90      239.68    151.70 o 
   4   5  13     2121.29     2001.76    331.88 o 
   5   5  13    10696.08    12601.65    709.70 o 
   6   5  13        5.00       17.34    184.54 o 
   7   5  13      889.06      433.36    324.98 o 
   8   5  13      227.55      161.03    233.33 o 
  -8   6  13      772.53      757.79    371.78 o 
  -7   6  13      202.48      -43.65    185.27 o 
  -6   6  13     1976.81     1319.34    341.18 o 
  -5   6  13     1345.43     1378.10    435.69 o 
  -4   6  13      123.02      176.20    185.59 o 
  -3   6  13      827.67      667.06    236.78 o 
  -2   6  13     2688.33     2650.28    419.37 o 
  -1   6  13     1540.35     1543.70    423.16 o 
   0   6  13     2552.24     3138.93    577.19 o 
   1   6  13      126.11      381.80    304.29 o 
   2   6  13     4177.94     4755.16    639.28 o 
   3   6  13      567.70      457.43    278.69 o 
   4   6  13      822.25      617.41    320.00 o 
   5   6  13      129.28      159.98    215.71 o 
   6   6  13      428.72       46.76    197.75 o 
   7   6  13      509.20      136.40    258.22 o 
  -7   7  13      103.89       20.99    217.39 o 
  -6   7  13      123.47        6.54    185.68 o 
  -5   7  13       64.30       37.09    196.37 o 
  -4   7  13     7290.40     7482.72    607.69 o 
  -3   7  13        0.23      323.31    206.72 o 
  -2   7  13     1793.15     2361.26    663.69 o 
  -1   7  13      148.71       23.46    279.68 o 
   0   7  13    18792.15    22360.19   1277.53 o 
   1   7  13       90.75      263.79    247.32 o 
   2   7  13      579.28      991.34    370.54 o 
   3   7  13      438.06      758.99    347.99 o 
   4   7  13     9671.89    10670.09   1217.92 o 
   5   7  13        6.78      110.66    230.03 o 
   6   7  13      402.67       87.67    221.38 o 
  -7   8  13     1614.00     -176.48    425.29 o 
  -6   8  13      939.41      265.08    219.71 o 
  -5   8  13     2988.23      527.03    913.66 o 
  -4   8  13       27.74      165.71    261.13 o 
  -3   8  13     4456.29     5440.14   1050.91 o 
  -2   8  13     1757.12     2222.82    529.47 o 
  -1   8  13     2072.61     2073.60    494.22 o 
   0   8  13      407.13      554.13    336.69 o 
   1   8  13      639.25      526.94    349.14 o 
   2   8  13     1423.29     1549.59    461.27 o 
   3   8  13     3727.22     1553.50   2090.28 o 
   4   8  13      362.81      176.47    293.47 o 
   5   8  13        0.43       68.59    317.55 o 
  -5   9  13     2961.86      928.06   1690.74 o 
  -4   9  13      554.37      168.02    308.29 o 
  -3   9  13     3248.06     4489.96   1132.72 o 
  -2   9  13       16.83     -177.81    271.63 o 
  -1   9  13     1275.96     1378.77    448.20 o 
   0   9  13      836.57     1018.42    427.79 o 
   1   9  13     1433.39     1288.12    597.22 o 
   2   9  13       63.79     -108.69    278.07 o 
   3   9  13       14.22       92.86    282.10 o 
   4   9  13      439.19      345.04    426.80 o 
  -4  10  13      141.98       58.01    316.50 o 
  -3  10  13     1594.93      639.62    854.74 o 
  -2  10  13     2681.35     4132.24    936.17 o 
  -1  10  13     2257.49     3106.61    675.33 o 
   0  10  13      905.15       94.14    651.95 o 
   1  10  13      181.50      311.83    369.62 o 
   2  10  13     2674.70     1013.16   1596.25 o 
   3  10  13     2237.10      497.03   1101.28 o 
  -8   0  14     1289.61      112.85    290.09 o 
  -6   0  14    11176.55    13403.99   1084.62 o 
  -4   0  14     5308.03     5690.60    431.17 o 
  -2   0  14    21468.41    21180.30   1053.85 o 
   0   0  14      700.41      485.61    157.78 o 
   2   0  14    20673.46    20572.63    916.89 o 
   4   0  14       95.40       26.21    152.36 o 
   6   0  14    13585.21    15259.63    789.00 o 
   8   0  14      184.99      227.71    229.39 o 
  -7   1  14       19.43     -143.79    157.41 o 
  -6   1  14     6599.44     7367.47   1075.53 o 
  -5   1  14     2342.29     2515.23    310.52 o 
  -4   1  14     1114.77     1018.30    200.60 o 
  -3   1  14     1404.38     1108.18    153.40 o 
  -2   1  14    11671.88    11355.74    568.88 o 
  -1   1  14     7621.31     7821.61    301.44 o 
   0   1  14      596.02      744.96    117.01 o 
   1   1  14      276.62      182.76     91.66 o 
   2   1  14     1744.22     1672.86    229.51 o 
   3   1  14     5422.51     4743.42    336.31 o 
   4   1  14     4042.84     3812.36    271.03 o 
   5   1  14       52.51       61.72    109.22 o 
   6   1  14      131.17       61.29    124.62 o 
   7   1  14      743.07      607.77    181.61 o 
   8   1  14     1421.96     1763.29    325.45 o 
  -9   2  14        9.09       70.90    217.41 o 
  -8   2  14        3.22       29.85    147.11 o 
  -7   2  14     4044.41     4029.02    459.72 o 
  -6   2  14     1842.47     1906.29    371.77 o 
  -5   2  14      216.89      298.63    150.44 o 
  -4   2  14      182.93      187.76    113.34 o 
  -3   2  14    12946.67    12845.70    573.87 o 
  -2   2  14     1706.24     1954.90    198.36 o 
  -1   2  14     3376.82     3144.76    225.91 o 
   0   2  14      143.84      187.21     92.14 o 
   1   2  14    21677.73    21687.76    582.70 o 
   2   2  14     2792.54     2902.71    267.40 o 
   3   2  14     1723.60     1584.35    204.15 o 
   4   2  14       72.53      -27.07     99.67 o 
   5   2  14     4347.94     4586.25    313.08 o 
   6   2  14     2312.12     2262.72    304.41 o 
   7   2  14     2003.80     2435.75    332.24 o 
   8   2  14        0.17     -151.73    151.73 o 
  -8   3  14     1320.87      566.71   1008.88 o 
  -7   3  14      169.42      267.87    199.89 o 
  -6   3  14      130.81      -78.66    158.68 o 
  -5   3  14     5125.42     5399.64    356.03 o 
  -4   3  14     2011.99     1734.73    237.94 o 
  -3   3  14      479.43      458.25    159.21 o 
  -2   3  14     2327.15     2362.55    214.14 o 
  -1   3  14    14941.88    15489.03    726.45 o 
   0   3  14     5349.07     5167.88    279.26 o 
   1   3  14     1406.44     1373.29    189.50 o 
   2   3  14      170.18      136.23     96.27 o 
   3   3  14     6050.35     6424.82    335.20 o 
   4   3  14     6120.19     6894.45    398.40 o 
   5   3  14      125.24      392.07    148.87 o 
   6   3  14       82.51      130.39    161.09 o 
   7   3  14      991.74      908.78    228.76 o 
   8   3  14     2585.58     2583.93    357.83 o 
  -9   4  14       82.62      -93.30    210.50 o 
  -8   4  14     2885.22     1181.13   1459.16 o 
  -7   4  14      104.94       71.72    154.29 o 
  -6   4  14     2981.52     2796.63    328.23 o 
  -5   4  14       56.49      147.95    138.17 o 
  -4   4  14     9018.20     9834.97    490.83 o 
  -3   4  14     2299.70     2526.52    281.39 o 
  -2   4  14     2942.57     3283.99    311.66 o 
  -1   4  14     2312.56     1934.93    213.43 o 
   0   4  14     1982.24     1962.43    206.74 o 
   1   4  14     2208.73     2436.89    504.06 o 
   2   4  14     2688.58     2812.37    290.44 o 
   3   4  14      537.95      617.34    157.47 o 
   4   4  14      222.98      362.05    260.36 o 
   5   4  14     1470.56     1565.52    320.01 o 
   6   4  14     3038.09     3645.34    526.49 o 
   7   4  14      118.10      -43.92    171.53 o 
  -8   5  14     4405.72     4845.95    788.09 o 
  -7   5  14       24.84      161.77    158.50 o 
  -6   5  14     2191.98     1865.49    361.16 o 
  -5   5  14      448.42      470.65    231.20 o 
  -4   5  14     8075.45     8322.28    580.13 o 
  -3   5  14     2350.93     2571.92    436.64 o 
  -2   5  14     2211.60     2449.26    387.89 o 
  -1   5  14      834.84      733.88    247.71 o 
   0   5  14     8577.62    10132.58    826.34 o 
   1   5  14      414.18      421.11    288.63 o 
   2   5  14       26.25      181.67    249.00 o 
   3   5  14     1855.02     1612.91    427.42 o 
   4   5  14    10515.95    11363.68    665.74 o 
   5   5  14      257.29      372.80    220.26 o 
   6   5  14       89.76      -79.28    178.00 o 
   7   5  14      255.65      180.10    205.38 o 
  -8   6  14      577.79      527.58    224.10 o 
  -7   6  14     2682.61     3384.41    599.48 o 
  -6   6  14      297.28       72.18    176.71 o 
  -5   6  14      209.41      153.47    198.52 o 
  -4   6  14     1592.89     1622.54    339.73 o 
  -3   6  14     4944.85     5165.28    809.68 o 
  -2   6  14       76.77      135.35    196.21 o 
  -1   6  14      237.08      159.26    263.20 o 
   0   6  14     1200.62     1275.45    394.02 o 
   1   6  14     8651.13     9699.63    838.94 o 
   2   6  14      486.97      571.89    420.74 o 
   3   6  14       18.27       26.37    236.05 o 
   4   6  14      700.61      236.89    311.51 o 
   5   6  14     1228.69     1108.98    370.91 o 
   6   6  14      984.22      918.07    558.23 o 
  -7   7  14        0.57     -285.73    285.73 o 
  -6   7  14      305.01      269.23    237.76 o 
  -5   7  14     3475.00     1259.85    780.00 o 
  -4   7  14       28.79       40.84    201.00 o 
  -3   7  14     2121.70     2257.78    416.95 o 
  -2   7  14      474.12      174.17    285.11 o 
  -1   7  14    10723.83    11891.74    967.25 o 
   0   7  14       11.80      -41.26    299.75 o 
   1   7  14     2999.61     3024.27    609.50 o 
   2   7  14        1.04     -161.86    289.71 o 
   3   7  14     8388.30     9072.15    862.13 o 
   4   7  14        1.31      -68.52    567.12 o 
   5   7  14     1387.67      274.48    660.85 o 
   6   7  14        3.35      444.95    325.61 o 
  -6   8  14     2008.65     1175.84    979.75 o 
  -5   8  14      162.18     -158.50    206.15 o 
  -4   8  14     2135.27      306.76    874.06 o 
  -3   8  14     2471.67      334.54   1384.18 o 
  -2   8  14     1452.61      450.24   1045.04 o 
  -1   8  14       39.14       53.97    287.60 o 
   0   8  14      310.95      170.63    279.44 o 
   1   8  14     3151.65     3086.18    629.86 o 
   2   8  14     3279.00     3011.79    623.16 o 
   3   8  14        2.73     -295.39    295.39 o 
   4   8  14      197.72      639.82    411.84 o 
   5   8  14      975.81      151.37    310.63 o 
  -5   9  14       46.69       82.67    318.58 o 
  -4   9  14     1388.36      458.70    484.75 o 
  -3   9  14      563.33      126.11    511.26 o 
  -2   9  14     3265.59     1229.77   1539.07 o 
  -1   9  14      119.96      388.52    321.91 o 
   0   9  14     1938.19     2245.43    558.73 o 
   1   9  14      277.65      109.30    335.67 o 
   2   9  14      115.67     -193.70    304.25 o 
   3   9  14      386.24       72.90    313.79 o 
   4   9  14     4430.53     6734.94   1142.56 o 
  -2  10  14     2438.35     2216.54    558.38 o 
  -1  10  14      827.28      536.86    512.01 o 
   0  10  14      253.14      787.95    397.29 o 
   1  10  14     2324.16     4413.84   1108.86 o 
  -9   0  15     1152.94      -16.28    290.09 o 
  -7   0  15     3706.11     3795.03    755.52 o 
  -5   0  15     3870.78     4280.54    639.64 o 
  -3   0  15     7162.55     6916.91    488.05 o 
  -1   0  15      221.33      316.05    143.31 o 
   1   0  15     4648.48     4787.18    349.06 o 
   3   0  15      187.24      -21.37    153.08 o 
   5   0  15     6120.97     6344.08    609.30 o 
   7   0  15       19.36     -133.24    165.03 o 
  -8   1  15       66.26       40.04    252.03 o 
  -7   1  15     5420.64     6485.62    583.91 o 
  -6   1  15     2951.08     3648.65    467.69 o 
  -5   1  15     5963.64     6095.45    517.50 o 
  -4   1  15      457.50      437.47    162.81 o 
  -3   1  15     9646.58     9639.64    407.06 o 
  -2   1  15     7681.43     7963.42    344.36 o 
  -1   1  15     4950.34     5231.40    280.79 o 
   0   1  15      389.96      314.98    101.56 o 
   1   1  15     2354.13     2263.11    236.55 o 
   2   1  15     6002.93     5858.04    394.88 o 
   3   1  15     7723.87     7881.60    442.12 o 
   4   1  15       51.67       92.46    124.32 o 
   5   1  15      667.17      898.14    181.02 o 
   6   1  15      859.94      979.55    205.60 o 
   7   1  15     3133.98     3759.33    393.49 o 
   8   1  15      775.58      948.70    258.78 o 
  -9   2  15      110.31      195.58    232.07 o 
  -8   2  15     3144.79     1232.32   1294.23 o 
  -7   2  15      133.84       74.31    200.14 o 
  -6   2  15        0.23      -26.73    163.72 o 
  -5   2  15        1.88      -39.79    126.44 o 
  -4   2  15     5127.21     5353.18    343.04 o 
  -3   2  15       26.13      -49.70    107.58 o 
  -2   2  15      498.92      592.57    143.42 o 
  -1   2  15      530.02      481.36    126.91 o 
   0   2  15    14067.36    14904.56    467.58 o 
   1   2  15      172.11      116.44    113.20 o 
   2   2  15      423.17      505.07    155.19 o 
   3   2  15      232.38      255.06    115.26 o 
   4   2  15     6071.84     6641.68    356.31 o 
   5   2  15      734.59      880.62    182.92 o 
   6   2  15     2407.35     2958.76    359.06 o 
   7   2  15      252.05       19.33    165.59 o 
   8   2  15      934.37     1474.08    276.88 o 
  -8   3  15       38.97      -60.77    288.01 o 
  -7   3  15      431.67       59.60    212.58 o 
  -6   3  15     3648.11     3945.23    396.99 o 
  -5   3  15      572.20      426.02    166.74 o 
  -4   3  15      312.25      528.60    167.33 o 
  -3   3  15      370.37      338.40    145.95 o 
  -2   3  15    10743.53    11815.49    506.54 o 
  -1   3  15      139.66      262.46    120.10 o 
   0   3  15      212.48      348.75    116.22 o 
   1   3  15      300.20      340.27    186.82 o 
   2   3  15    15060.46    15110.83    594.67 o 
   3   3  15     2236.70     2237.80    318.27 o 
   4   3  15      253.28      209.26    138.68 o 
   5   3  15      871.57      912.59    202.35 o 
   6   3  15     2426.70     1998.55    300.45 o 
   7   3  15      699.39      737.89    231.45 o 
  -8   4  15      459.96      311.91    460.13 o 
  -7   4  15     3263.25     3674.60    743.02 o 
  -6   4  15      218.14      394.71    168.48 o 
  -5   4  15     7496.89     7621.97    453.76 o 
  -4   4  15      374.05      569.12    179.01 o 
  -3   4  15     3349.56     3060.13    314.15 o 
  -2   4  15      473.37      518.33    167.59 o 
  -1   4  15     7256.10     6855.94    346.83 o 
   0   4  15     1241.04     1567.42    259.03 o 
   1   4  15     6821.38     7747.75    710.34 o 
   2   4  15      310.47      410.87    266.18 o 
   3   4  15     1473.19     1431.30    223.33 o 
   4   4  15      280.18      203.10    145.94 o 
   5   4  15     7541.56     9496.05    608.75 o 
   6   4  15       98.54      223.97    171.99 o 
   7   4  15      993.79     1123.62    326.68 o 
  -8   5  15      193.54     -146.19    244.04 o 
  -7   5  15     1190.91      841.56    422.19 o 
  -6   5  15       53.88      136.39    158.71 o 
  -5   5  15     2961.16     2876.32    350.78 o 
  -4   5  15        0.54       -9.42    144.52 o 
  -3   5  15     2104.53     2464.54    352.68 o 
  -2   5  15      603.33      592.14    187.90 o 
  -1   5  15     2232.99     2421.58    279.19 o 
   0   5  15      380.93      503.43    283.95 o 
   1   5  15      115.71      174.02    245.82 o 
   2   5  15      175.86     -104.20    246.16 o 
   3   5  15     5231.56     5409.49    640.45 o 
   4   5  15      110.40      -14.32    218.54 o 
   5   5  15        3.82      188.23    197.55 o 
   6   5  15       23.44       76.71    201.41 o 
  -7   6  15      701.08      605.59    284.51 o 
  -6   6  15        1.83      -35.95    205.03 o 
  -5   6  15     1865.11     1865.94    380.00 o 
  -4   6  15     6061.42     7117.68    583.72 o 
  -3   6  15     1747.31     2486.58    412.22 o 
  -2   6  15      706.30      711.15    269.63 o 
  -1   6  15     1325.87     1557.58    425.65 o 
   0   6  15    10509.59    10610.32    893.73 o 
   1   6  15     2781.99     2468.79    536.02 o 
   2   6  15       43.80      -35.56    244.17 o 
   3   6  15      932.19     1117.80    405.16 o 
   4   6  15     3062.34     3774.20    649.49 o 
   5   6  15     2586.20     3118.08    612.28 o 
   6   6  15      247.71      299.36    308.27 o 
  -6   7  15     1170.37      477.55    271.00 o 
  -5   7  15       67.24       15.46    216.25 o 
  -4   7  15      582.60      321.26    242.89 o 
  -3   7  15      751.43      736.40    275.97 o 
  -2   7  15     4355.77     5615.86   1259.96 o 
  -1   7  15       62.44      143.31    458.99 o 
   0   7  15     1483.74     1564.52    509.93 o 
   1   7  15      104.79      145.51    280.67 o 
   2   7  15     6381.49     7949.72    816.73 o 
   3   7  15      285.68      791.12    368.99 o 
   4   7  15      901.16      718.86    369.08 o 
   5   7  15        7.35      221.09    317.02 o 
  -5   8  15      873.38      149.60    242.18 o 
  -4   8  15     3853.73     4405.51   1129.69 o 
  -3   8  15      621.38      261.86    480.77 o 
  -2   8  15      297.36       90.24    301.83 o 
  -1   8  15      338.12       78.92    530.00 o 
   0   8  15     4615.40     5770.71    732.19 o 
   1   8  15     2084.64     2394.51    690.38 o 
   2   8  15       27.43      104.53    309.79 o 
   3   8  15       49.36      280.75    342.13 o 
   4   8  15     2680.95     3343.36    966.08 o 
  -4   9  15       62.98     -266.33    266.33 o 
  -3   9  15     2518.35      322.91   1291.39 o 
  -2   9  15        1.88      190.53    455.59 o 
  -1   9  15     1591.75     1845.71    553.29 o 
   0   9  15       19.13      -95.22    457.29 o 
   1   9  15      492.27      682.16    374.10 o 
   2   9  15        7.14      318.84    371.14 o 
   3   9  15     4140.83     2439.58   2572.56 o 
  -8   0  16     1034.98     1053.19    509.74 o 
  -6   0  16     7193.86     7199.62    840.35 o 
  -4   0  16     1632.72     1425.08    443.09 o 
  -2   0  16     5394.11     5592.01    817.63 o 
   0   0  16     2118.70     1875.11    276.87 o 
   2   0  16      500.18      563.63    241.16 o 
   4   0  16     4901.19     5142.31    651.00 o 
   6   0  16      376.90      275.70    248.50 o 
  -8   1  16     1000.67      -24.95    255.63 o 
  -7   1  16     1937.82     1675.66    396.28 o 
  -6   1  16     3975.59     4381.80    908.90 o 
  -5   1  16       58.63       -4.28    160.49 o 
  -4   1  16     2026.36     2204.06    307.71 o 
  -3   1  16     4020.28     4566.62    351.03 o 
  -2   1  16     3764.48     4115.38    413.57 o 
  -1   1  16      411.96      342.67    122.27 o 
   0   1  16      556.46      495.56    131.95 o 
   1   1  16     4744.47     4345.44    450.07 o 
   2   1  16     8861.04     9205.78    479.36 o 
   3   1  16      222.36      235.20    140.52 o 
   4   1  16      209.77      294.53    164.05 o 
   5   1  16      901.40      712.54    207.07 o 
   6   1  16     6923.72     7402.87    535.55 o 
   7   1  16      307.64      302.75    189.80 o 
  -8   2  16        2.82     -112.62    207.97 o 
  -7   2  16      312.92      331.69    221.47 o 
  -6   2  16       64.39      219.47    203.76 o 
  -5   2  16     5637.42     4954.17    396.59 o 
  -4   2  16       85.85      325.01    156.96 o 
  -3   2  16      299.38      192.84    129.67 o 
  -2   2  16      314.08      186.25    120.62 o 
  -1   2  16    11269.77    12939.86    456.22 o 
   0   2  16        1.22     -110.30    110.30 o 
   1   2  16       57.18      -74.59    123.97 o 
   2   2  16       86.63       12.44    125.17 o 
   3   2  16     7558.20     8610.12    477.05 o 
   4   2  16       83.54      164.97    124.70 o 
   5   2  16      967.23      772.35    177.58 o 
   6   2  16      116.67      -34.21    149.16 o 
   7   2  16     1392.05     1764.50    313.51 o 
  -8   3  16      937.01       37.14    358.64 o 
  -7   3  16     2998.35     3361.03    522.60 o 
  -6   3  16       52.36       27.40    185.18 o 
  -5   3  16      650.82      546.25    208.21 o 
  -4   3  16     1373.85     1175.36    227.54 o 
  -3   3  16     6696.21     6524.93    399.44 o 
  -2   3  16      178.67      311.27    143.00 o 
  -1   3  16     1315.63     1536.88    208.89 o 
   0   3  16      569.74      487.16    176.58 o 
   1   3  16    11840.74    13249.67    905.43 o 
   2   3  16      287.72      203.78    181.05 o 
   3   3  16      461.63      280.26    182.54 o 
   4   3  16      418.48      377.80    166.85 o 
   5   3  16     3598.99     3687.79    371.24 o 
   6   3  16     1016.49      923.48    227.41 o 
   7   3  16      883.58     1158.80    269.61 o 
  -8   4  16     1945.99      650.96    725.98 o 
  -7   4  16       23.81     -273.81    273.81 o 
  -6   4  16     4025.03     4449.44    436.92 o 
  -5   4  16     1550.09     1746.18    271.62 o 
  -4   4  16     5945.77     5392.27    389.66 o 
  -3   4  16      111.23      164.97    139.80 o 
  -2   4  16     1714.38     1621.89    257.68 o 
  -1   4  16      448.72      478.57    162.30 o 
   0   4  16     7555.40     8483.14    488.83 o 
   1   4  16      548.79      157.92    257.34 o 
   2   4  16      122.51      -50.21    218.17 o 
   3   4  16      546.88      151.27    248.19 o 
   4   4  16    10293.88    12343.23    912.71 o 
   5   4  16       21.81      -22.42    156.11 o 
   6   4  16      132.17      239.29    187.89 o 
  -7   5  16      118.29       61.37    233.70 o 
  -6   5  16     2455.27     2793.94    358.02 o 
  -5   5  16      269.46      264.71    177.70 o 
  -4   5  16     4529.08     4538.25    395.79 o 
  -3   5  16      539.34      774.39    208.22 o 
  -2   5  16     1032.37     1454.46    326.49 o 
  -1   5  16        0.15      327.34    213.47 o 
   0   5  16     1653.53     1613.66    426.55 o 
   1   5  16      455.57      822.43    341.98 o 
   2   5  16     2410.73     2730.94    546.84 o 
   3   5  16       12.94      270.20    255.42 o 
   4   5  16      413.40      514.19    313.11 o 
   5   5  16        3.67      130.84    266.04 o 
   6   5  16     2364.09     3548.61    612.81 o 
  -6   6  16      337.45      373.22    204.45 o 
  -5   6  16     2527.87     3187.01    383.75 o 
  -4   6  16     1623.49     1775.92    286.34 o 
  -3   6  16      673.13      581.41    201.23 o 
  -2   6  16      697.31      578.42    198.22 o 
  -1   6  16     6251.54     8477.00    877.47 o 
   0   6  16     2740.61     3614.76    660.82 o 
   1   6  16      234.32      -48.11    265.05 o 
   2   6  16      526.92      567.05    323.27 o 
   3   6  16     3797.88     3370.45    641.07 o 
   4   6  16     2754.49     3583.83    671.22 o 
   5   6  16      740.16      684.19    469.60 o 
  -6   7  16      328.53      314.70    264.44 o 
  -5   7  16        0.55     -101.99    342.80 o 
  -4   7  16       52.10      -99.21    195.55 o 
  -3   7  16     5369.47     6635.93    760.61 o 
  -2   7  16      117.12       62.60    301.83 o 
  -1   7  16      191.39     -187.90    249.59 o 
   0   7  16      204.91     -104.14    273.43 o 
   1   7  16     7207.56     7460.03   1169.26 o 
   2   7  16       24.00       61.75    265.70 o 
   3   7  16        8.52      166.89    292.28 o 
   4   7  16       20.22      138.21    302.59 o 
  -4   8  16      383.43     -207.82    272.70 o 
  -3   8  16      602.45      228.86    532.08 o 
  -2   8  16      902.02      383.73    527.54 o 
  -1   8  16     3302.28     5943.06   1144.08 o 
   0   8  16     1009.63     1045.48    460.26 o 
   1   8  16      314.09      371.24    368.48 o 
   2   8  16       67.57      283.15    323.28 o 
   3   8  16     2206.17     3132.74    667.96 o 
  -2   9  16     1654.54      942.38    576.58 o 
  -1   9  16       64.72      492.93    369.88 o 
   0   9  16      658.90      699.17    393.86 o 
   1   9  16      111.28      -59.15    313.31 o 
  -7   0  17     4831.48     5378.03    808.92 o 
  -5   0  17     3285.99     3274.31    690.01 o 
  -3   0  17     5201.52     5327.50    474.84 o 
  -1   0  17     3893.40     4399.65    426.45 o 
   1   0  17     2347.41     2761.29    478.35 o 
   3   0  17     6559.72     6668.48    696.25 o 
   5   0  17     3926.41     4352.87    755.52 o 
   7   0  17     3465.94     3505.80    622.09 o 
  -8   1  17      922.41      671.87    311.55 o 
  -7   1  17     1157.51     1529.94    362.58 o 
  -6   1  17       14.15       55.92    186.10 o 
  -5   1  17      950.60      705.95    261.64 o 
  -4   1  17     2184.43     2327.49    311.92 o 
  -3   1  17      959.14      863.32    216.53 o 
  -2   1  17      437.53      391.54    142.30 o 
  -1   1  17       92.81      127.37    110.35 o 
   0   1  17     3992.57     4371.64    333.02 o 
   1   1  17     3239.29     3577.37    395.61 o 
   2   1  17      203.85      267.02    155.74 o 
   3   1  17       68.15      142.27    146.99 o 
   4   1  17     2093.15     2024.65    293.15 o 
   5   1  17     3151.99     3057.28    584.35 o 
   6   1  17      565.99      614.70    236.25 o 
  -8   2  17      306.39     -216.45    229.59 o 
  -7   2  17      373.65      396.43    260.87 o 
  -6   2  17     4732.33     4579.48    511.34 o 
  -5   2  17      217.61      395.10    333.83 o 
  -4   2  17      261.24      255.77    167.73 o 
  -3   2  17     1265.56     1348.38    256.95 o 
  -2   2  17    11595.36    13508.63    557.51 o 
  -1   2  17      126.95      238.96    129.30 o 
   0   2  17      233.17       89.51    151.02 o 
   1   2  17     2403.56     2119.59    353.73 o 
   2   2  17     7578.64     7677.87    547.15 o 
   3   2  17      314.49      535.27    183.01 o 
   4   2  17      137.66      246.51    157.74 o 
   5   2  17      736.88      524.76    168.65 o 
   6   2  17     1904.58     2230.00    324.20 o 
  -7   3  17      259.90      251.33    237.07 o 
  -6   3  17       22.03      234.93    242.18 o 
  -5   3  17     3308.63     3250.85    380.51 o 
  -4   3  17     4243.93     5107.13    412.55 o 
  -3   3  17     1389.17     1087.20    291.86 o 
  -2   3  17      459.79      599.39    179.04 o 
  -1   3  17     1670.86     1366.50    295.90 o 
   0   3  17     8145.14     8808.13    492.25 o 
   1   3  17     2047.08     2494.47    386.43 o 
   2   3  17      278.71      133.91    181.38 o 
   3   3  17      920.20      862.48    264.85 o 
   4   3  17     2523.12     2222.96    296.40 o 
   5   3  17     1412.21     1475.62    265.13 o 
   6   3  17      639.35      689.24    218.52 o 
  -7   4  17     1120.09     1736.08    431.73 o 
  -6   4  17     1584.35     1790.98    406.57 o 
  -5   4  17     1078.17     1220.70    283.29 o 
  -4   4  17       25.72       96.94    148.23 o 
  -3   4  17     1184.91     1136.26    236.50 o 
  -2   4  17     3037.31     3422.93    358.49 o 
  -1   4  17     2298.03     2678.34    412.52 o 
   0   4  17       28.33      112.00    161.07 o 
   1   4  17       70.62      243.31    263.71 o 
   2   4  17      686.80      923.82    364.90 o 
   3   4  17     5267.01     5399.81    649.88 o 
   4   4  17       16.68      -59.97    382.87 o 
   5   4  17      164.82      329.48    302.84 o 
   6   4  17      512.19      440.36    216.26 o 
  -6   5  17       51.77      250.56    201.13 o 
  -5   5  17     5396.57     6710.59    463.87 o 
  -4   5  17      676.86      658.08    211.52 o 
  -3   5  17     2169.32     2236.17    310.88 o 
  -2   5  17        0.19     -111.28    161.18 o 
  -1   5  17     2330.89     2286.26    528.08 o 
   0   5  17     1679.48     1747.03    455.47 o 
   1   5  17     2882.13     3626.13   1018.35 o 
   2   5  17       22.91      -37.24    236.97 o 
   3   5  17     1165.63     1776.12    480.66 o 
   4   5  17      593.97      575.46    328.92 o 
   5   5  17     4013.08     4460.11    923.48 o 
  -6   6  17     1715.61     1662.60    340.27 o 
  -5   6  17      996.27      939.84    237.16 o 
  -4   6  17      145.78       27.49    174.37 o 
  -3   6  17      212.57      -36.15    169.49 o 
  -2   6  17     3168.47     4082.87    696.19 o 
  -1   6  17      961.23      542.05   1007.93 o 
   0   6  17      547.90      110.18    326.07 o 
   1   6  17       78.24       10.57    328.15 o 
   2   6  17     1426.33     2233.79    530.37 o 
   3   6  17     1235.46     1951.13    498.94 o 
   4   6  17      590.94      537.91    364.35 o 
  -5   7  17       15.58     -189.46    189.46 o 
  -4   7  17     4780.50     5648.52    562.73 o 
  -3   7  17        1.62      -98.69    164.08 o 
  -2   7  17       59.89      134.27    295.27 o 
  -1   7  17      143.99      -15.14    268.33 o 
   0   7  17     8286.47    10948.45   1557.25 o 
   1   7  17       12.32       63.93    318.74 o 
   2   7  17       30.53       41.51    283.80 o 
   3   7  17      205.23      295.37    332.14 o 
  -3   8  17     1750.59      499.93    598.36 o 
  -2   8  17     1370.16      584.11    347.84 o 
  -1   8  17      669.90      472.60    335.91 o 
   0   8  17       65.56      101.89    322.15 o 
   1   8  17      792.99      622.00    582.64 o 
   2   8  17      893.80     1242.43    474.58 o 
  -6   0  18     2769.23     3665.13    752.11 o 
  -4   0  18     3245.02     3061.85    652.51 o 
  -2   0  18     6526.74     6668.08    540.29 o 
   0   0  18     1971.26     1799.24    546.48 o 
   2   0  18    11775.56    14127.39    980.85 o 
   4   0  18     2060.06      891.45   1225.31 o 
   6   0  18     4720.84     5380.30    884.66 o 
  -7   1  18       49.34       86.14    282.52 o 
  -6   1  18     2561.00     2809.33    473.04 o 
  -5   1  18     1593.75     1500.81    354.34 o 
  -4   1  18      187.55      225.18    203.62 o 
  -3   1  18      196.89      288.13    163.33 o 
  -2   1  18     1653.42     1604.28    229.38 o 
  -1   1  18     4000.72     4127.93    350.28 o 
   0   1  18      470.21      596.09    236.98 o 
   1   1  18      120.29      194.83    184.70 o 
   2   1  18      293.79      693.97    237.54 o 
   3   1  18     1371.02     1230.03    257.84 o 
   4   1  18      964.85      291.62    312.17 o 
   5   1  18       17.14      208.78    162.61 o 
   6   1  18      200.18      308.85    187.52 o 
  -7   2  18     2124.71     2091.57    446.66 o 
  -6   2  18      645.13      550.41    276.61 o 
  -5   2  18        2.65       15.16    191.31 o 
  -4   2  18      252.89      274.97    185.23 o 
  -3   2  18    10464.16    11370.94    593.29 o 
  -2   2  18     1446.05     1343.56    258.31 o 
  -1   2  18      293.93      352.48    166.63 o 
   0   2  18       74.20       36.50    148.58 o 
   1   2  18     7653.74     8050.54    579.51 o 
   2   2  18     1071.05     1329.49    309.33 o 
   3   2  18      119.17       -8.21    179.65 o 
   4   2  18      102.52      304.50    145.15 o 
   5   2  18     2210.11     1600.31    599.89 o 
   6   2  18      616.68      557.52    270.21 o 
  -7   3  18       13.30      -73.28    219.38 o 
  -6   3  18      351.13      777.83    289.78 o 
  -5   3  18     2331.45     2370.09    435.32 o 
  -4   3  18     1263.01     1394.66    286.87 o 
  -3   3  18        1.00       72.66    155.97 o 
  -2   3  18      825.07      811.34    212.67 o 
  -1   3  18     6616.91     6791.69   1092.92 o 
   0   3  18     2574.04     3328.46    373.94 o 
   1   3  18       15.67      -83.84    179.80 o 
   2   3  18      267.07      335.58    224.06 o 
   3   3  18     2470.58     2959.90    545.56 o 
   4   3  18     2222.56     1772.63    473.62 o 
   5   3  18      297.03      -12.36    267.35 o 
  -6   4  18      333.55      799.99    295.22 o 
  -5   4  18      149.03      273.78    190.54 o 
  -4   4  18     2733.13     3137.60    407.27 o 
  -3   4  18      646.08      644.45    202.36 o 
  -2   4  18      956.63      763.82    259.60 o 
  -1   4  18       78.57      294.40    302.10 o 
   0   4  18      742.44      980.24    224.22 o 
   1   4  18     1053.36      365.39    289.51 o 
   2   4  18     2720.84     3412.92    967.22 o 
   3   4  18       45.71        3.57    211.59 o 
   4   4  18      365.36      593.13    320.27 o 
   5   4  18      912.37     1229.63    525.46 o 
  -6   5  18     2974.44     2994.54    432.49 o 
  -5   5  18      545.67      995.29    251.93 o 
  -4   5  18     2444.79     2849.49    390.61 o 
  -3   5  18      518.43      547.05    210.56 o 
  -2   5  18     1573.75     1640.53    357.56 o 
  -1   5  18     1071.41      843.25    447.68 o 
   0   5  18     4876.94     6881.88   1193.31 o 
   1   5  18       52.60      -78.80    207.08 o 
   2   5  18      239.31      372.20    264.45 o 
   3   5  18      675.45     1164.92    440.13 o 
   4   5  18     4210.16     3581.50    664.62 o 
  -5   6  18       33.99       97.60    192.60 o 
  -4   6  18      764.22      614.83    241.99 o 
  -3   6  18     2118.26     2363.95    763.18 o 
  -2   6  18      325.63       97.88    215.95 o 
  -1   6  18        0.04      426.46    359.77 o 
   0   6  18       33.93      185.61    390.83 o 
   1   6  18     1537.90      629.67    817.06 o 
   2   6  18      125.46     -182.66    701.94 o 
   3   6  18        3.88     -145.98    287.25 o 
  -3   7  18      148.49       91.17    247.59 o 
  -2   7  18        6.56     -144.87    274.29 o 
  -1   7  18     6532.18     7960.44   1299.73 o 
   0   7  18       41.38      313.23    339.59 o 
   1   7  18       91.11      -60.90    303.83 o 
   2   7  18        0.34       76.38    343.32 o 
  -5   0  19     1727.28     1413.34    499.14 o 
  -3   0  19     3769.12     4205.17    653.27 o 
  -1   0  19      240.54      576.39    367.73 o 
   1   0  19     5057.97     6107.04    850.58 o 
   3   0  19      559.21      268.90    275.32 o 
   5   0  19     3922.14     4008.62    772.94 o 
  -6   1  19     1301.72     1954.39    740.18 o 
  -5   1  19      328.10      304.98    231.93 o 
  -4   1  19      123.77      398.37    229.26 o 
  -3   1  19     5362.54     5512.90    727.95 o 
  -2   1  19     2721.14     3271.44    373.30 o 
  -1   1  19     1368.22     1328.09    276.75 o 
   0   1  19       39.96      198.71    226.54 o 
   1   1  19     1966.19     2549.16    465.29 o 
   2   1  19     1947.59     1795.95    344.78 o 
   3   1  19     2384.51     1091.78   1297.26 o 
   4   1  19       18.00      -89.09    162.89 o 
   5   1  19      488.42      199.82    337.86 o 
  -6   2  19        7.97       49.13    209.76 o 
  -5   2  19        5.02      313.97    235.65 o 
  -4   2  19     4556.46     5562.41    546.99 o 
  -3   2  19      106.43       82.29    178.36 o 
  -2   2  19        2.10      -18.17    164.55 o 
  -1   2  19       55.17       48.13    166.49 o 
   0   2  19     5988.39     6832.78    589.70 o 
   1   2  19      530.63      259.95    217.48 o 
   2   2  19      164.01       11.01    183.43 o 
   3   2  19       66.73       91.99    182.04 o 
   4   2  19     1477.02      641.43    614.37 o 
   5   2  19      483.79      379.52    259.23 o 
  -6   3  19     2421.13     2924.99    511.35 o 
  -5   3  19      204.85      -22.93    209.05 o 
  -4   3  19        0.26     -101.46    169.42 o 
  -3   3  19      461.30      347.04    192.90 o 
  -2   3  19     5061.47     6365.83    615.56 o 
  -1   3  19      803.96      761.67    276.22 o 
   0   3  19       20.75      125.77    196.52 o 
   1   3  19        0.45      -43.67    192.37 o 
   2   3  19     3294.94     3647.60    628.39 o 
   3   3  19     1739.27      767.46    575.52 o 
   4   3  19       25.89      113.26    276.54 o 
  -5   4  19     3009.41     3122.25    424.49 o 
  -4   4  19      457.35      562.60    214.82 o 
  -3   4  19      725.89      646.90    233.46 o 
  -2   4  19      252.03      440.65    254.83 o 
  -1   4  19     2106.82     1856.48    679.02 o 
   0   4  19      537.39      391.62    291.58 o 
   1   4  19     2072.05     3480.33    971.39 o 
   2   4  19       73.59      135.66    444.79 o 
   3   4  19     1374.11      387.94    636.42 o 
   4   4  19      536.96      287.10    322.83 o 
  -5   5  19      958.21     1601.51    336.49 o 
  -4   5  19       30.37      -41.86    237.75 o 
  -3   5  19      753.26      696.24    274.60 o 
  -2   5  19      378.23      179.41    212.36 o 
  -1   5  19     2413.11     3239.52    602.77 o 
   0   5  19       15.20      349.76    282.95 o 
   1   5  19      165.37      160.85    284.37 o 
   2   5  19      247.94      188.80    296.78 o 
   3   5  19     3306.03     3706.76    657.71 o 
  -3   6  19      107.63      -75.85    250.90 o 
  -2   6  19       31.06     -124.74    207.29 o 
  -1   6  19      877.95      214.96    346.52 o 
   0   6  19     4067.33     5828.31   1296.70 o 
   1   6  19      913.48      294.30    697.96 o 
   2   6  19        1.08       51.26    295.68 o 
  -6   0  20     1988.90     1463.71    536.25 o 
  -4   0  20      537.93      466.19    331.75 o 
  -2   0  20     1042.02     1071.49    424.53 o 
   0   0  20     1342.85     1864.38    584.72 o 
   2   0  20      501.19      148.07    276.84 o 
   4   0  20     1358.02      360.83    734.31 o 
  -5   1  20        1.35      -91.40    274.94 o 
  -4   1  20     1650.18     2309.63    482.66 o 
  -3   1  20     2256.52     3095.58    473.67 o 
  -2   1  20     1584.93     2062.02    405.45 o 
  -1   1  20        4.41      -28.86    206.60 o 
   0   1  20     1015.04     1289.06    347.23 o 
   1   1  20     1654.05     1594.73    399.56 o 
   2   1  20     3177.39     3313.31    786.20 o 
   3   1  20       22.53      123.48    247.26 o 
   4   1  20      649.42       16.35    376.52 o 
  -5   2  20     2831.56     3244.97    531.38 o 
  -4   2  20       14.78     -106.23    208.51 o 
  -3   2  20      105.59      278.36    193.20 o 
  -2   2  20        0.70       31.96    224.44 o 
  -1   2  20     3983.38     4978.49    821.80 o 
   0   2  20        7.43      227.64    229.59 o 
   1   2  20       28.33      166.40    200.23 o 
   2   2  20        4.86      218.30    197.64 o 
   3   2  20     2523.00     1487.75    974.97 o 
   4   2  20       74.65       87.27    228.47 o 
  -5   3  20        9.03      -39.40    233.21 o 
  -4   3  20      357.59      538.65    222.51 o 
  -3   3  20     3833.63     4515.69    414.22 o 
  -2   3  20        3.75      150.43    240.97 o 
  -1   3  20        8.27      -37.33    242.40 o 
   0   3  20       11.46      -28.39    211.94 o 
   1   3  20     4230.52     4642.06    642.67 o 
   2   3  20      334.38      -38.04    196.85 o 
   3   3  20      119.84      290.78    234.03 o 
  -4   4  20     1200.63     2046.29    432.42 o 
  -3   4  20       49.60      324.86    256.03 o 
  -2   4  20     1595.15     1969.88    441.69 o 
  -1   4  20      282.86      199.11    245.67 o 
   0   4  20     3155.12     3386.78    962.68 o 
   1   4  20       17.88       43.08    272.72 o 
   2   4  20     1156.21      437.68    532.27 o 
   3   4  20       63.86      403.44    304.04 o 
  -3   5  20      162.99       52.85    310.21 o 
  -2   5  20      358.04      416.76    259.48 o 
  -1   5  20        8.90     -210.83    259.62 o 
   0   5  20     1001.94      497.32    944.50 o 
   1   5  20       46.79        5.13    248.68 o 
   2   5  20     1319.87      269.79    311.53 o 
  -3   0  21     1588.89     1530.74    505.58 o 
  -1   0  21     1145.90     1369.03    528.30 o 
   1   0  21     1306.89     1860.21    590.41 o 
   3   0  21     1633.49       79.15    381.36 o 
  -4   1  21     1199.49     1864.03    399.54 o 
  -3   1  21      653.35      574.38    663.31 o 
  -2   1  21        5.31     -179.51    305.62 o 
  -1   1  21      232.85      429.45    355.23 o 
   0   1  21     1054.29     1186.43    342.40 o 
   1   1  21     2143.98     2487.53    483.31 o 
   2   1  21       13.24     -134.77    224.72 o 
   3   1  21      150.26     -250.83    250.83 o 
  -4   2  21       48.07     -128.94    231.33 o 
  -3   2  21      278.12      507.70    284.07 o 
  -2   2  21     3816.55     5227.37    562.55 o 
  -1   2  21       24.33     -129.14    288.95 o 
   0   2  21       26.03      -62.58    236.96 o 
   1   2  21      273.95      335.58    244.63 o 
   2   2  21     2602.75     3252.34    798.69 o 
  -3   3  21        5.29      320.79    284.95 o 
  -2   3  21        3.19      144.79    273.59 o 
  -1   3  21      691.88      871.03    512.77 o 
   0   3  21     2937.96     2388.89    723.71 o 
   1   3  21      391.83      226.51    383.44 o 
   2   3  21       53.14      327.61    253.40 o 
  -2   4  21      506.80      854.73    343.89 o 
  -1   4  21     1911.53     2340.79    789.23 o 
   0   4  21      290.45      172.19    311.57 o 
   1   4  21      209.56     -111.34    513.15 o 
   0   0  22     1425.31     1375.09    577.91 o 
  -1   1  22     1228.23     1307.68    608.58 o 
   0   1  22      528.77      782.06    324.92 o 
  -1   2  22        8.54     -346.14    358.26 o 
                                                 
